# Supplementary material for: Eye hemodynamic data and biochemical parameters of the lacrimal fluid of patients with non-proliferative diabetic retinopathy
Source: Data Brief. 2020 Aug 27;32:106237. doi: 10.1016/j.dib.2020.106237 (PMC7476228; doi:10.1016/j.dib.2020.106237)
Supplement: Supplementary file 1 [file mmc1.xlsx]

## Sheet: Correlation tear and Doppler
Healthy						tear fluid														Doppler
№	date	year of birth				NO		MDA	nmol/mL	protein	g/L	Catalase			μmolН2О2/min.mg protein	SOD		Т%	unit/min.mg protein	Central retinal artery(CRA)				CRV	short posterior ciliary artery(SPCA)				ophthalmic artery (OA)				ophthalretinal coefficient
																				Vs	Vd	RI	PI	Vs	Vs	Vd	RI	PI	Vs	Vd	RI	PI
1						0.102	4.08	0.016	1.36752	0.023	23	0.432	0.369	0.063	0.147913	0.33	0.088	73.3333	5.97826	14.1	4.59	0.67	0.73	4.5	14.9	5.2	0.62	1.34	42.5	10.4	0.73	1.56	1.08955
2						0.118	4.72	0.018	1.53846	0.026	26	0.432	0.352	0.08	0.166154	0.33	0.074	77.5758	6.65281	15	5.09	0.7	1.43	7.9	16	5.8	0.7	1.46	44	11.4	0.8	1.72	1.14286
3						0.092	3.68	0.019	1.62393	0.019	19	0.432	0.387	0.045	0.127895	0.33	0.098	70.303	6.22986	12.5	3.4	0.66	0.69	6.1	13.4	4.25	0.64	1.24	39.4	10.23	0.71	1.47	1.07576
4						0.066	2.64	0.014	1.19658	0.028	28	0.432	0.312	0.12	0.231429	0.33	0.061	81.5152	7.87471	14	4.36	0.7	1.25	12	15	4.8	0.7	2.04	41	11.23	0.8	1.69	1.14286
5						0.108	4.32	0.021	1.79487	0.023	23	0.432	0.345	0.087	0.204261	0.33	0.076	76.9697	7.26545	13	3.9	0.71	0.68	3.1	14.4	4.3	0.64	1.35	38	11.56	0.75	1.6	1.05634
6						0.074	2.96	0.017	1.45299	0.028	28	0.432	0.322	0.11	0.212143	0.33	0.067	79.697	7.00959	12.5	5	0.65	1.24	10	15.2	5.5	0.71	1.97	45	9.78	0.81	1.71	1.24615
7						0.065	2.6	0.017	1.45299	0.021	21	0.432	0.347	0.085	0.218571	0.33	0.094	71.5152	5.97771	14.1	4.59	0.67	0.73	6.1	14.9	5.2	0.62	1.34	42.5	10.4	0.73	1.56	1.08955
8						0.069	2.76	0.017	1.45299	0.028	28	0.432	0.298	0.134	0.258429	0.33	0.065	80.303	7.28022	15	5.09	0.7	1.43	10	16	5.8	0.7	1.46	44	11.4	0.8	1.72	1.14286
9						0.112	4.48	0.018	1.53846	0.027	27	0.432	0.344	0.088	0.176	0.33	0.065	80.303	7.54986	12.5	3.4	0.66	0.69	12	13.4	4.25	0.64	1.24	39.4	10.23	0.71	1.47	1.07576
10						0.079	3.16	0.016	1.36752	0.022	22	0.432	0.362	0.07	0.171818	0.33	0.085	74.2424	6.5508	14	4.36	0.7	1.25	3.1	15	4.8	0.7	2.04	41	11.23	0.8	1.69	1.14286
					M		3.54		1.47863		24.5				0.191461			76.5758	6.83693	13.67	4.378	0.682	1.012	7.48	14.82	4.99	0.667	1.548	41.68	10.786	0.764	1.619	1.12045
					SD		0.773201		0.153132		3.13847				0.0382244			3.79466	0.628893	0.931719	0.602724	0.0208806	0.314859	3.23722	0.84947	0.574804	0.0357911	0.315144	2.1908	0.606271	0.0395474	0.0951262	0.0527487
							0.244508		0.0484246		0.313847				0.0120876			0.379466	0.198874	0.294635	0.190598	0.00660303	0.0995671	1.0237	0.268626	0.181769	0.0113181	0.0996574	0.692791	0.19172	0.012506	0.0300816	0.0166806
							6.907		3.27496		1.28101				6.31335			0.495543	2.90881	2.15534	4.35354	0.968186	9.83864	13.6858	1.81259	3.64267	1.69687	6.43782	1.66217	1.77749	1.63691	1.85803	1.48874
									0.581822						-0.62611			-0.0394534
control group						tear fluid												0.608248	0.549795
№	date	year of birth		stage	eye	NO		MDA	nmol/mL	protein	g/L	Catalase	Еоп		μmolН2О2/min.mg protein	SOD	Еоп	Т%	unit/min.mg protein	Doppler baseline
																				CRA				CRV	SPCA				OA				ophthalretinal coefficient
																				Vs	Vd	RI	PI	Vs	Vs	Vd	RI	PI	Vs	Vd	RI	PI
1	2011-06-02	1940	1	Ia	left	0.092	3.68	0.038	3.24786	0.038	38	0.432	0.347	0.085	0.120789	0.33	0.078	76.3636	4.25101	23.7	8.1	0.68	1.18	7.13	8.34	2.6	0.67	1.41	38	9.1	0.76	1.47	1.11765
2			3	Ic	right	0.031	1.24	0.043	3.67521	0.034	34	0.432	0.373	0.059	0.0937059	0.33	0.085	74.2424	4.23875	6.62	1.79	0.71	1.4	2.38	13	3.29	0.74	1.7	61.4	22.7	0.63	0.99	0.887324
3		1939	1	Ia	left	0.072	2.88	0.045	3.84615	0.034	34	0.432	0.398	0.034	0.054	0.33	0.082	75.1515	4.44763	17.6	4.82	0.72	1.27	7.52	5.79	2.12	0.63	1.06	6.54	3.27	0.5	0.72	0.694444
4			1	Ia	right	0.094	3.76	0.046	3.93162	0.037	37	0.432	0.388	0.044	0.0642162	0.33	0.086	73.9394	3.83407	21.2	8.1	0.68	1.18	7.13	8.34	2.6	0.67	1.41	38	9.1	0.76	1.47	1.11765
5		1939	2	Ib	left	0.023	0.92	0.045	3.84615	0.033	33	0.432	0.407	0.025	0.0409091	0.33	0.075	77.2727	5.15152	6.32	1.79	0.71	1.4	2.38	13	3.29	0.74	1.7	61.4	22.7	0.63	0.99	0.887324
6			2	Ib	right	0.031	1.24	0.043	3.67521	0.034	34	0.432	0.373	0.059	0.0937059	0.33	0.085	74.2424	4.23875	7.37	1.76	0.76	1.55	7.05	9.8	2.8	0.7	3.11	46	15	0.67	1.14	0.881579
7	2011-03-03	1950	1	Ia	left	0.074	2.96	0.046	3.93162	0.029	29	0.432	0.312	0.12	0.223448	0.33	0.092	72.1212	4.46027	13.5	3.2	0.78	1.4	6.6	25.2	9.6	0.62	1.03	45.8	4.9	0.89	1.9	1.14103
8			1	Ia	right	0.084	3.36	0.057	4.87179	0.031	31	0.432	0.321	0.111	0.193355	0.33	0.089	73.0303	4.36752	14.6	3.5	0.79	1.35	5.7	25.9	8.8	0.66	1.01	27.5	2.4	0.91	1.94	1.1519
9		1964	1	Ia	left	0.032	1.28	0.051	4.35897	0.035	35	0.432	0.297	0.135	0.208286	0.33	0.097	70.6061	3.43152	10.1	2.5	0.75	1.71	3.77	12.8	4	0.68	1.43	28.9	5.5	0.8	0.64	1.06667
10		1964	3	Ic	right	0.012	0.48	0.038	3.24786	0.038	38	0.432	0.347	0.085	0.120789	0.33	0.078	76.3636	4.25101	5.2	1.49	0.71	1.22	5.65	12.1	4.3	0.66	1.06	31.2	6.2	0.8	0.67	1.12676
11		1950	2	Ib	left	0.058	2.32	0.047	4.01709	0.039	39	0.432	0.356	0.076	0.105231	0.33	0.09	72.7273	3.4188	9.2	2.5	0.75	1.71	3.77	12.8	4	0.68	1.43	28.9	5.5	0.8	0.64	1.06667
12		1950	3	Ic	right	0.018	0.72	0.065	5.55555	0.036	36	0.432	0.385	0.047	0.0705	0.33	0.117	64.5455	2.52849	5.2	1.49	0.71	1.22	5.65	12.1	4.3	0.66	1.06	31.2	6.2	0.8	0.67	1.12676
13		1940	4	II	left	0.038	1.52	0.052	4.44444	0.034	34	0.432	0.327	0.105	0.166765	0.33	0.109	66.9697	2.98165	5.3	2.02	0.63	1.36	5.28	7.98	2.7	0.66	1.2	16.1	3.06	0.81	2.18	1.28571
14			1	Ia	right	0.071	2.84	0.048	4.10256	0.037	37	0.432	0.321	0.111	0.162	0.33	0.074	77.5758	4.67495	11.2	3.4	0.66	2.62	6.53	8.8	3.7	0.57	0.96	14.5	3.2	0.77	1.99	1.16667
15	2011-10-08	1949	2	Ib	left	0.041	1.64	0.045	3.84615	0.034	34	0.432	0.398	0.034	0.054	0.33	0.082	75.1515	4.44763	7.5	2.5	0.75	1.71	3.77	12.8	4	0.68	1.43	28.9	5.5	0.8	0.64	1.06667
16			2	Ib	right	0.025	1	0.046	3.93162	0.036	36	0.432	0.388	0.044	0.066	0.33	0.086	73.9394	3.94057	5.2	1.49	0.71	1.22	5.65	12.1	4.3	0.66	1.06	31.2	6.2	0.8	0.67	1.12676
17		1950	4	II	left	0.026	1.04	0.046	3.93162	0.034	34	0.432	0.395	0.037	0.0587647	0.33	0.121	63.3333	2.54011	3.1	1.2	0.62	1.07	2.56	9	2	0.77	1.51	34	6	0.82	1.79	1.32258
18		1950	2	Ib	right	0.059	2.36	0.058	4.95726	0.036	36	0.432	0.351	0.081	0.1215	0.33	0.099	70	3.24074	5.7	2.2	0.65	1.47	6.08	10.2	3.8	0.68	1.11	41	6.6	0.83	2.01	1.27692
19		1948	3	Ic	left	0.048	1.92	0.051	4.35897	0.032	32	0.432	0.376	0.056	0.0945	0.33	0.102	69.0909	3.49265	6.3	1.5	0.72	1.24	1.9	5.2	1.6	0.73	1.35	34	9.6	0.72	1.24	1
20		1948	1	Ia	right	0.093	3.72	0.046	3.93162	0.032	32	0.432	0.377	0.055	0.0928125	0.33	0.107	67.5758	3.25643	12.5	5	0.65	1.24	10	15.2	5.5	0.71	1.97	45	9.78	0.81	1.71	1.24615
21	2011-04-12	1958	1	Ia	left	0.088	3.52	0.047	4.01709	0.031	31	0.432	0.398	0.034	0.0592258	0.33	0.095	71.2121	3.98981	10.2	3.4	0.66	2.62	6.53	8.8	3.7	0.57	0.96	14.5	3.2	0.77	1.99	1.16667
22			1	Ia	right	0.076	3.04	0.046	3.93162	0.034	34	0.432	0.374	0.058	0.0921176	0.33	0.084	74.5455	4.30672	11.2	2.5	0.75	1.71	3.77	12.8	4	0.68	1.43	28.9	5.5	0.8	0.64	1.06667
23		1951	3	Ic	left	0.032	1.28	0.097	8.29059	0.031	31	0.432	0.298	0.134	0.233419	0.33	0.095	71.2121	3.98981	3.5	1.2	0.62	1.07	2.56	9	2	0.77	1.51	34	6	0.82	1.79	1.32258
24		1951	2	Ib	right	0.071	2.84	0.086	7.35042	0.028	28	0.432	0.374	0.058	0.111857	0.33	0.114	65.4545	3.38346	7.1	2.2	0.65	1.47	6.08	12.1	3.8	0.68	1.11	41	6.6	0.83	2.01	1.27692
M				10			2.14833		4.38746		34.0417				0.112579			71.9444	3.86933	9.55875	2.90208	0.700833	1.47458	5.22667	11.7979	3.86667	0.677917	1.37542	33.6642	7.65875	0.772083	1.32917	1.10792
CD				7			1.05132		1.15534		2.77608				0.0555639			3.96062	0.653399	5.28063	1.85953	0.0494062	0.394968	2.00106	4.81156	1.84962	0.0498313	0.446831	12.9708	5.27178	0.0866977	0.565722	0.151267
δ				5			0.214599		0.235833		0.566664				0.0113419			0.808459	0.133374	1.18078	0.415804	0.0110476	0.0883176	0.44745	1.0759	0.413587	0.0111426	0.0999145	2.90037	1.17881	0.0193862	0.126499	0.0338243
R%							9.98908		5.37515		1.66462				10.0746			1.12373	3.44697	12.3529	14.3278	1.57635	5.98932	8.56092	9.11938	10.6962	1.64366	7.26431	8.61559	15.3916	2.51089	9.51718	3.05296
T							4.27777		12.0822		14.73				4.75894			5.18575	12.3931	3.37822	3.22671	1.4633	3.47566	2.01692	2.72524	2.48653	0.687334	1.22297	2.68811	2.61849	0.350383	2.22903	0.332382
K							34		34		34				34			34	34	34	34	34	34	34	34	34	34	34	34	34	34	34	34
P							0.999		0.999		0.999				0.999			0.999	0.999	0.999	0.999	0.999	0.999	0.999	0.999	0.999	0.999	0.999	0.999	0.999	0.999	0.999	0.999
1st main						tear fluid
№	date	year of birth		stage	eye	NO	расчет	MDA	nmol/mL	protein	g/L	Catalase	Еоп		μmolН2О2/min.mg protein	SOD	Еоп	Т%	unit/min.mg protein
1		1950	1	Ia	left	0.094	3.76	0.045	3.84615	0.037	37	0.432	0.404	0.028	0.0408649	0.33	0.082	75.1515	4.08701	23.6	8.1	0.68	1.18	7.13	8.34	2.6	0.67	1.41	38	9.1	0.76	1.47	1.11765
2			1	Ia	right	0.059	2.36	0.051	4.35897	0.039	39	0.432	0.342	0.09	0.124615	0.33	0.098	70.303	3.03506	18.5	4.82	0.72	1.27	7.52	5.79	2.12	0.63	1.06	6.54	3.27	0.5	0.72	0.694444
3			3	Ic	left	0.022	0.88	0.069	5.89743	0.031	31	0.432	0.365	0.067	0.11671	0.33	0.114	65.4545	3.05603	3.24	1.2	0.62	1.07	2.56	9	2	0.77	1.51	34	6	0.82	1.79	1.32258
4			2	Ib	right	0.079	3.16	0.063	5.38461	0.038	38	0.432	0.371	0.061	0.0866842	0.33	0.118	64.2424	2.36396	6.6	2.2	0.65	1.47	6.08	12.1	3.8	0.68	1.11	41	6.6	0.83	2.01	1.27692
5	2011-05-02	1949	1	Ia	left	0.082	3.28	0.065	5.55555	0.033	33	0.432	0.368	0.064	0.104727	0.33	0.102	69.0909	3.38681	17.6	4.82	0.72	1.27	7.52	5.79	2.12	0.63	1.06	6.54	3.27	0.5	0.72	0.694444
6			1	Ia	right	0.098	3.92	0.065	5.55555	0.036	36	0.432	0.385	0.047	0.0705	0.33	0.117	64.5455	2.52849	25.6	8.1	0.68	1.18	7.13	8.34	2.6	0.67	1.41	38	9.1	0.76	1.47	1.11765
7	2011-05-06	1960	1	Ia	left	0.072	2.88	0.046	3.93162	0.034	34	0.432	0.325	0.107	0.169941	0.33	0.121	63.3333	2.54011	10.1	2.5	0.75	1.71	3.77	12.8	4	0.68	1.43	28.9	5.5	0.8	1.64	1.06667
8	2011-05-06	1960	2	Ib	right	0.066	2.64	0.062	5.29914	0.038	38	0.432	0.398	0.034	0.0483158	0.33	0.118	64.2424	2.36396	5.2	1.49	0.71	1.22	5.65	12.1	4.3	0.66	1.06	31.2	6.2	0.8	1.67	1.12676
9		1993	3	Ic	left	0.025	1	0.046	3.93162	0.037	37	0.432	0.388	0.044	0.0642162	0.33	0.086	73.9394	3.83407	3.38	1.49	0.56	0.89	2.97	11.9	5.1	0.56	0.83	41	14	0.64	1.08	1.14286
10			3	Ic	right	0.023	0.92	0.045	3.84615	0.033	33	0.432	0.307	0.125	0.204545	0.33	0.075	77.2727	5.15152	4	0.73	0.82	1.79	4	9	2.4	0.72	1.35	33	13	0.58	0.85	0.707317
11		1968	1	Ia	left	0.068	2.72	0.078	6.66666	0.035	35	0.432	0.386	0.046	0.0709714	0.33	0.111	66.3636	2.81853	18.9	4.82	0.72	1.27	7.52	5.79	2.12	0.63	1.06	6.54	3.27	0.5	0.72	0.694444
12			1	Ia	right	0.074	2.96	0.086	7.35042	0.032	32	0.432	0.377	0.055	0.0928125	0.33	0.107	67.5758	3.25643	20.07	8.1	0.68	1.18	7.13	8.34	2.6	0.67	1.41	38	9.1	0.76	1.47	1.11765
13		1939	3	Ic	left	0.032	1.28	0.041	3.50427	0.031	31	0.432	0.391	0.041	0.0714194	0.33	0.105	68.1818	3.45622	5.2	1.49	0.71	1.22	5.65	11	4.3	0.66	1.06	31.2	6.2	0.8	0.67	1.12676
14			3	Ic	right	0.024	0.96	0.057	4.87179	0.031	31	0.432	0.414	0.018	0.0313548	0.33	0.109	66.9697	3.2702	4.25	1.2	0.62	1.07	2.56	9	2	0.77	1.51	34	6	0.82	1.79	1.32258
15		1935	2	Ib	left	0.032	1.28	0.051	4.35897	0.035	35	0.432	0.397	0.035	0.054	0.33	0.097	70.6061	3.43152	6.62	1.79	0.71	1.4	2.38	13	3.29	0.74	1.7	61.4	22.7	0.63	0.99	0.887324
16			2	Ib	right	0.044	1.76	0.046	3.93162	0.029	29	0.432	0.412	0.02	0.0372414	0.33	0.092	72.1212	4.46027	7.45	1.76	0.76	1.55	7.05	9.8	2.8	0.7	3.11	46	15	0.67	1.14	0.881579
17		1945	2	Ib	left	0.048	1.92	0.051	4.35897	0.032	32	0.432	0.326	0.106	0.178875	0.33	0.092	72.1212	4.04212	7.55	1.79	0.71	1.4	2.38	13	3.29	0.74	1.7	61.4	22.7	0.63	0.99	0.887324
18			2	Ib	right	0.059	2.36	0.058	4.95726	0.036	36	0.432	0.351	0.081	0.1215	0.33	0.079	76.0606	4.4128	7.35	1.76	0.76	1.55	7.05	9.8	2.8	0.7	3.11	46	15	0.67	1.14	0.881579
19		1951	2	Ib	left	0.052	2.08	0.052	4.44444	0.034	34	0.432	0.427	0.005	0.00794118	0.33	0.109	66.9697	2.98165	9.6	2.5	0.75	1.71	3.77	12.8	4	0.68	1.43	28.9	5.5	0.8	0.64	1.06667
20			2	Ib	right	0.038	1.52	0.052	4.44444	0.034	34	0.432	0.427	0.005	0.00794118	0.33	0.109	66.9697	2.98165	5.2	1.49	0.71	1.22	5.65	12.1	4.3	0.66	1.06	31.2	6.2	0.8	0.67	1.12676
21		1952	2	Ib	left	0.058	2.32	0.047	4.01709	0.039	39	0.432	0.356	0.076	0.105231	0.33	0.09	72.7273	3.4188	6.21	1.79	0.71	1.4	2.38	13	3.29	0.74	1.7	61.4	22.7	0.63	0.99	0.887324
22			2	Ib	right	0.041	1.64	0.045	3.84615	0.034	34	0.432	0.398	0.034	0.054	0.33	0.082	75.1515	4.44763	6.98	1.76	0.76	1.55	7.05	9.8	2.8	0.7	3.11	46	15	0.67	1.14	0.881579
23		1964	2	Ib	left	0.045	1.8	0.046	3.93162	0.037	37	0.432	0.388	0.044	0.0642162	0.33	0.086	73.9394	3.83407	7.54	1.79	0.71	1.4	2.38	13	3.29	0.74	1.7	61.4	22.7	0.63	0.99	0.887324
24			2	Ib	right	0.049	1.96	0.045	3.84615	0.033	33	0.432	0.307	0.125	0.204545	0.33	0.075	77.2727	5.15152	8.31	1.76	0.76	1.55	7.05	9.8	2.8	0.7	3.11	46	15	0.67	1.14	0.881579
M				7			2.14		4.67236		34.5				0.0888821			70.0253	3.51293	9.96042	2.88542	0.7075	1.355	5.18042	10.2246	3.11333	0.6875	1.625	37.4008	10.9629	0.694583	1.1625	0.991573
CD				12			0.873079		0.964987		2.70801				0.0550467			4.35626	0.789662	6.58814	2.25048	0.0541795	0.22	2.02727	2.35327	0.853213	0.0482399	0.706305	15.5271	6.4987	0.105474	0.400315	0.190914
δ				5			0.178216		0.196977		0.552771				0.0112364			0.889218	0.161189	1.3448	0.459378	0.0110593	0.0449073	0.413815	0.480358	0.174161	0.00984692	0.144174	3.16945	1.32654	0.0215298	0.081714	0.0389702
R%							8.32787		4.2158		1.60223				12.6419			1.26985	4.58845	13.5014	15.9207	1.56316	3.31419	7.98807	4.69807	5.59405	1.43228	8.87224	8.47428	12.1003	3.09968	7.02916	3.93014
T							4.62712		15.7449		15.7318				6.21559			6.77545	12.9847	2.69455	3.00108	1.97973	3.14028	2.08263	8.34973	7.45483	1.36648	0.439336	1.31899	0.131995	2.78799	5.2426	3.04035
K							34		34		34				34			34	34	34	34	34	34	34	34	34	34	34	34	34	34	34	34
P							0.999		0.999		0.999				0.999			0.999	0.999	0.999	0.999	0.999	0.999	0.999	0.999	0.999	0.999	0.999	0.999	0.999	0.999	0.999	0.999
						tear fluid
2nd main	date	year of birth		stage	eye	NO		MDA	nmol/mL	protein	g/L	Catalase	Еоп		μmolН2О2/min.mg protein	SOD	Еоп	Т%	unit/min.mg protein
№
1	2011-06-20	1959	2	Ib	left	0.041	1.64	0.045	3.84615	0.034	34	0.432	0.398	0.034	0.054	0.33	0.082	75.1515	4.44763	5.5	1.5	0.72	1.24	1.9	5.2	1.6	0.73	1.35	34	9.6	0.72	1.24	1
2	2011-06-20	1959	1	Ia	right	0.045	1.8	0.038	3.24786	0.038	38	0.432	0.347	0.085	0.120789	0.33	0.078	76.3636	4.25101	8.2	1.6	0.77	1.35	7.4	6.4	1.4	0.75	1.43	62	15	0.75	1.41	0.974026
3	2011-06-24	1940	2	Ib	left	0.059	2.36	0.058	4.95726	0.036	36	0.432	0.351	0.081	0.1215	0.33	0.079	76.0606	4.4128	10.3	1.9	0.82	2.63	3.97	7.25	1.81	0.75	1.38	30.5	3.7	0.87	2.51	1.06098
4			2	Ib	right	0.048	1.92	0.052	4.44444	0.034	34	0.432	0.372	0.06	0.0952941	0.33	0.109	66.9697	2.98165	9.7	2.6	0.72	1.34	4.03	9.05	2.9	0.67	1.04	34.5	3.8	0.89	2.8	1.23611
5	2011-07-19	1955	1	Ia	left	0.025	1	0.049	4.18803	0.04	40	0.432	0.391	0.041	0.05535	0.33	0.094	71.5152	3.1383	5.51	2.02	0.63	1.36	5.28	7.98	2.7	0.66	1.2	16.1	3.06	0.81	2.18	1.28571
6			1	Ia	right	0.031	1.24	0.041	3.50427	0.039	39	0.432	0.407	0.025	0.0346154	0.33	0.099	70	2.99145	10.3	3.4	0.66	2.62	6.53	8.8	3.7	0.57	0.96	14.5	3.2	0.77	1.99	1.16667
7		1953	2	Ib	left	0.054	2.16	0.054	4.61538	0.036	36	0.432	0.389	0.043	0.0645	0.33	0.088	73.3333	3.81944	7.6	1.79	0.71	1.4	2.38	13	3.29	0.74	1.7	61.4	22.7	0.63	0.99	0.887324
8			1	Ia	right	0.062	2.48	0.071	6.06837	0.031	31	0.432	0.393	0.039	0.0679355	0.33	0.102	69.0909	3.60531	8.5	1.76	0.76	1.55	7.05	9.8	2.8	0.7	3.11	46	15	0.67	1.14	0.881579
9	2011-08-11	1936	1	Ia	left	0.037	1.48	0.051	4.35897	0.041	41	0.432	0.386	0.046	0.0605854	0.33	0.099	70	2.84553	14.8	3.8	0.75	1.29	7.6	10	2.9	0.71	1.19	35	5.7	0.77	1.64	1.02667
10			1	Ia	right	0.045	1.8	0.048	4.10256	0.035	35	0.432	0.342	0.09	0.138857	0.33	0.101	69.3939	3.23904	15.6	3.4	0.78	1.43	5.6	9	2.6	0.71	1.24	41.8	9.9	0.76	1.44	0.974359
11		1954	1	Ia	left	0.082	3.28	0.041	3.50427	0.031	31	0.432	0.393	0.039	0.0679355	0.33	0.102	69.0909	3.60531	20.5	4.82	0.72	1.27	7.52	5.79	2.12	0.63	1.06	6.54	3.27	0.5	0.72	0.694444
12			1	Ia	right	0.097	3.88	0.051	4.35897	0.035	35	0.432	0.347	0.085	0.131143	0.33	0.098	70.303	3.38192	22.6	8.1	0.68	1.18	7.13	8.34	2.6	0.67	1.41	38	9.1	0.76	1.47	1.11765
13		1937	3	Ic	left	0.034	1.36	0.048	4.10256	0.036	36	0.432	0.409	0.023	0.0345	0.33	0.113	65.7576	2.66716	4.5	1.2	0.62	1.07	2.56	9	2	0.77	1.51	34	6	0.82	1.79	1.32258
14			3	Ic	right	0.048	1.92	0.052	4.44444	0.034	34	0.432	0.387	0.045	0.0714706	0.33	0.105	68.1818	3.15126	6.6	2.2	0.65	1.47	6.08	12.1	3.8	0.68	1.11	41	6.6	0.83	2.01	1.27692
15	03,11,11	1952	2	Ib	left	0.034	1.36	0.045	3.84615	0.042	42	0.432	0.379	0.053	0.0681429	0.33	0.109	66.9697	2.41372	6.32	1.79	0.71	1.4	2.38	13	3.29	0.74	1.7	61.4	22.7	0.63	0.99	0.887324
16			2	Ib	right	0.047	1.88	0.043	3.67521	0.035	35	0.432	0.369	0.063	0.0972	0.33	0.094	71.5152	3.58663	7.37	1.76	0.76	1.55	7.05	9.8	2.8	0.7	3.11	46	15	0.67	1.14	0.881579
17		1941	1	Ia	left	0.078	3.12	0.058	4.95726	0.036	36	0.432	0.401	0.031	0.0465	0.33	0.115	65.1515	2.59662	13.4	2.9	0.78	1.4	6.6	25.2	9.6	0.62	1.03	45.8	4.9	0.89	1.9	1.14103
18			1	Ia	right	0.079	3.16	0.052	4.44444	0.034	34	0.432	0.397	0.035	0.0555882	0.33	0.101	69.3939	3.3343	12.7	2.6	0.79	1.35	5.7	25.9	8.8	0.66	1.01	27.5	2.4	0.91	1.94	1.1519
19	2012-01-05	1934	2	Ib	left	0.03	1.2	0.043	3.67521	0.036	36	0.432	0.431	0.001	0.0015	0.33	0.098	70.303	3.28798	5.5	1.5	0.72	1.24	1.9	5.2	1.6	0.73	1.35	34	9.6	0.72	1.24	1
20			2	Ib	right	0.069	2.76	0.057	4.87179	0.035	35	0.432	0.421	0.011	0.0169714	0.33	0.112	66.0606	2.78061	7.2	1.6	0.77	1.35	7.4	6.4	1.4	0.75	1.43	62	15	0.75	1.41	0.974026
21		1942	2	Ib	left	0.057	2.28	0.051	4.35897	0.035	35	0.432	0.347	0.085	0.131143	0.33	0.098	70.303	3.38192	6.4	1.79	0.71	1.4	2.38	11	3.29	0.74	1.7	61.4	22.7	0.63	0.99	0.887324
22			2	Ib	right	0.059	2.36	0.058	4.95726	0.036	36	0.432	0.351	0.081	0.1215	0.33	0.079	76.0606	4.4128	7.2	1.76	0.76	1.55	7.05	9.8	2.8	0.7	3.11	46	15	0.67	1.14	0.881579
23	2011-05-30	1942	2	Ib	left	0.074	2.96	0.042	3.58974	0.036	36	0.432	0.412	0.02	0.03	0.33	0.084	74.5455	4.06746	11.2	1.9	0.82	2.63	3.97	7.25	1.81	0.75	1.38	30.5	3.7	0.87	2.51	1.06098
24			2	Ib	right	0.048	1.92	0.041	3.50427	0.029	29	0.432	0.332	0.1	0.186207	0.33	0.124	62.4242	2.86429	9.7	2.6	0.72	1.34	4.03	9.05	2.9	0.67	1.04	34.5	3.8	0.89	2.8	1.23611
M				10			2.13833		4.23433		35.5833				0.0780512			70.1641	3.38601	9.88333	2.51208	0.730417	1.51708	5.14542	10.1796	3.10458	0.7	1.52292	39.3517	9.64292	0.7575	1.64125	1.04195
CD				12			0.734754		0.632891		2.92855				0.0439746			3.62264	0.586592	4.59417	1.43968	0.0535007	0.433604	2.02107	5.09712	1.96348	0.0483908	0.6374	14.9345	6.55975	0.102966	0.587887	0.158099
δ				2			0.149981		0.129188		0.597787				0.00897628			0.739468	0.119738	0.93778	0.293874	0.0109208	0.088509	0.412549	1.04045	0.400794	0.00987772	0.130109	3.0485	1.339	0.0210179	0.120002	0.0322719
R%							7.01392		3.05098		1.67996				11.5005			1.05391	3.53625	9.4885	11.6984	1.49514	5.83416	8.0178	10.2209	12.9098	1.4111	8.54339	7.7468	13.8859	2.77464	7.31162	3.09725
T							4.88655		19.9737		16.4157				7.53253			7.71417	14.8659	3.85225	5.32707	3.79387	3.79136	2.11523	4.31842	4.2842	2.19673	0.15305	0.744775	0.845064	0.265771	0.179849	2.16091
K							34		34		34				34			34	34	34	34	34	34	34	34	34	34	34	34	34	34	34	34
P							0.999		0.999		0.999				0.999			0.999	0.999	0.999	0.999	0.999	0.999	0.999	0.999	0.999	0.999	0.999	0.999	0.999	0.999	0.999	0.999
									0.312471		-0.46196				0.139842			-0.0102383	0.190271	0.656728	0.522883				0.319706				0.0170858
											-0.160598				-0.0315275			-0.0546196	0.0147744	-0.0372136	-0.071709				0.318462				0.265517
															-0.32086			0.264707	-0.186846	-0.18884	-0.0910103				0.0295207				0.134724
						corr coef	-0.654967		0.019199		-0.135031				-0.0133197				-0.0503373
						t stud	4.2462		0.0940729		0.667626								0.246915
						p	0.000146074		0.925313		0.506507								0.805677
																		0.0414882	0.21631	0.244989	0.259261				-0.0744895				0.186204
																				-0.0904188	-0.144571				-0.308845				0.0225695
						tear fluid														-0.0342863	-0.143134				-0.329974				-0.0138313
Ia stage
№	date	year of birth		stage	eye	NO	NO	MDA	nmol/mL	protein	g/L	Catalase	Еоп		μmolН2О2/min.mg protein	SOD	Еоп	Т%	unit/min.mg protein	Doppler baseline
																				CRA				CRV	SPCA				OA				ophthalretinal coefficient
																				Vs	Vd	RI	PI	Vs	Vs	Vd	RI	PI	Vs	Vd	RI	PI
1	2011-06-02	1940		Ia	left	0.092	3.68	0.038	3.24786	0.038	38	0.432	0.347	0.085	0.120789	0.33	0.078	76.3636	4.25101	23.7	8.1	0.68	1.18	7.13	8.34	2.6	0.67	1.41	38	9.1	0.76	1.47	1.11765
2		1939		Ia	left	0.072	2.88	0.045	3.84615	0.034	34	0.432	0.398	0.034	0.054	0.33	0.082	75.1515	4.44763	17.6	4.82	0.72	1.27	7.52	5.79	2.12	0.63	1.06	6.54	3.27	0.5	0.72	0.694444
3				Ia	right	0.094	3.76	0.046	3.93162	0.037	37	0.432	0.388	0.044	0.0642162	0.33	0.086	73.9394	3.83407	21.2	8.1	0.68	1.18	7.13	8.34	2.6	0.67	1.41	38	9.1	0.76	1.47	1.11765
4	2011-03-03	1950		Ia	left	0.074	2.96	0.038	3.24786	0.029	29	0.432	0.312	0.12	0.223448	0.33	0.078	76.3636	5.57029	13.5	3.2	0.78	1.4	6.6	25.2	9.6	0.62	1.03	45.8	4.9	0.89	1.9	1.14103
5				Ia	right	0.084	3.36	0.037	3.16239	0.031	31	0.432	0.321	0.111	0.193355	0.33	0.099	70	3.76344	14.6	3.5	0.79	1.35	5.7	25.9	8.8	0.66	1.01	27.5	2.4	0.91	1.94	1.1519
6		1964		Ia	left	0.032	1.28	0.051	4.35897	0.035	35	0.432	0.297	0.135	0.208286	0.33	0.097	70.6061	3.43152	10.1	2.5	0.75	1.71	3.77	12.8	4	0.68	1.43	28.9	5.5	0.8	0.64	1.06667
7		1940		Ia	right	0.071	2.84	0.048	4.10256	0.037	37	0.432	0.321	0.111	0.162	0.33	0.094	71.5152	3.39275	11.2	3.4	0.66	2.62	6.53	8.8	3.7	0.57	0.96	14.5	3.2	0.77	1.99	1.16667
8		1948		Ia	right	0.093	3.72	0.046	3.93162	0.032	32	0.432	0.377	0.055	0.0928125	0.33	0.107	67.5758	3.25643	12.5	5	0.65	1.24	10	15.2	5.5	0.71	1.97	45	9.78	0.81	1.71	1.24615
9	2011-04-12	1958		Ia	left	0.088	3.52	0.047	4.01709	0.031	31	0.432	0.398	0.034	0.0592258	0.33	0.095	71.2121	3.98981	10.2	3.4	0.66	2.62	6.53	8.8	3.7	0.57	0.96	14.5	3.2	0.77	1.99	1.16667
10				Ia	right	0.076	3.04	0.046	3.93162	0.034	34	0.432	0.374	0.058	0.0921176	0.33	0.084	74.5455	4.30672	11.2	2.5	0.75	1.71	3.77	12.8	4	0.68	1.43	28.9	5.5	0.8	0.64	1.06667
11		1950		Ia	left	0.094	3.76	0.045	3.84615	0.037	37	0.432	0.404	0.028	0.0408649	0.33	0.082	75.1515	4.08701	23.6	8.1	0.68	1.18	7.13	8.34	2.6	0.67	1.41	38	9.1	0.76	1.47	1.11765
12				Ia	right	0.059	2.36	0.051	4.35897	0.039	39	0.432	0.342	0.09	0.124615	0.33	0.098	70.303	3.03506	18.5	4.82	0.72	1.27	7.52	5.79	2.12	0.63	1.06	6.54	3.27	0.5	0.72	0.694444
13	2011-05-02	1949		Ia	left	0.082	3.28	0.046	3.93162	0.033	33	0.432	0.368	0.064	0.104727	0.33	0.102	69.0909	3.38681	17.6	4.82	0.72	1.27	7.52	5.79	2.12	0.63	1.06	6.54	3.27	0.5	0.72	0.694444
14				Ia	right	0.098	3.92	0.035	2.99145	0.036	36	0.432	0.385	0.047	0.0705	0.33	0.087	73.6364	3.87931	25.6	8.1	0.68	1.18	7.13	8.34	2.6	0.67	1.41	38	9.1	0.76	1.47	1.11765
15	2011-05-06	1960		Ia	left	0.072	2.88	0.046	3.93162	0.034	34	0.432	0.325	0.107	0.169941	0.33	0.081	75.4545	4.5207	10.1	2.5	0.75	1.71	3.77	12.8	4	0.68	1.43	28.9	5.5	0.8	0.64	1.06667
16		1968		Ia	left	0.068	2.72	0.047	4.01709	0.031	31	0.432	0.398	0.034	0.0592258	0.33	0.095	71.2121	3.98981	18.9	4.82	0.72	1.27	7.52	5.79	2.12	0.63	1.06	6.54	3.27	0.5	0.72	0.694444
17				Ia	right	0.074	2.96	0.036	3.07692	0.028	28	0.432	0.374	0.058	0.111857	0.33	0.084	74.5455	5.22959	20.07	8.1	0.68	1.18	7.13	8.34	2.6	0.67	1.41	38	9.1	0.76	1.47	1.11765
18	2011-06-20	1959		Ia	right	0.045	1.8	0.048	4.10256	0.035	35	0.432	0.342	0.09	0.138857	0.33	0.101	69.3939	3.23904	8.2	1.6	0.77	1.35	7.4	6.4	1.4	0.75	1.43	62	15	0.75	1.41	0.974026
19	2011-07-19	1955		Ia	left	0.025	1	0.049	4.18803	0.04	40	0.432	0.391	0.041	0.05535	0.33	0.094	71.5152	3.1383	5.51	2.02	0.63	1.36	5.28	7.98	2.7	0.66	1.2	16.1	3.06	0.81	2.18	1.28571
20				Ia	right	0.031	1.24	0.041	3.50427	0.039	39	0.432	0.407	0.025	0.0346154	0.33	0.099	70	2.99145	10.3	3.4	0.66	2.62	6.53	8.8	3.7	0.57	0.96	14.5	3.2	0.77	1.99	1.16667
21		1953		Ia	right	0.062	2.48	0.052	4.444	0.037	37	0.432	0.372	0.16	0.233514	0.33	0.091	72.424	3.54915	8.5	1.76	0.76	1.55	7.05	9.8	2.8	0.7	3.11	46	15	0.67	1.14	0.881579
22	2011-09-06	1950		Ia	left	0.037	1.48	0.051	4.35897	0.041	41	0.432	0.386	0.046	0.0605854	0.33	0.099	70	2.84553	7.8	1.79	0.71	1.4	2.38	13	3.29	0.74	1.7	61.4	22.7	0.63	0.99	0.887324
23				Ia	right	0.045	1.8	0.048	4.10256	0.035	35	0.432	0.342	0.09	0.138857	0.33	0.101	69.394	3.23904	8.9	1.76	0.76	1.55	7.05	9.8	2.8	0.7	3.11	46	15	0.67	1.14	0.881579
24		1954		Ia	left	0.082	3.28	0.041	3.50427	0.031	31	0.432	0.393	0.039	0.0679355	0.33	0.102	69.091	3.60531	20.5	4.82	0.72	1.27	7.52	5.79	2.12	0.63	1.06	6.54	3.27	0.5	0.72	0.694444
25				Ia	right	0.097	3.88	0.051	4.35897	0.035	35	0.432	0.347	0.085	0.131143	0.33	0.098	70.303	3.38192	22.6	8.1	0.68	1.18	7.13	8.34	2.6	0.67	1.41	38	9.1	0.76	1.47	1.11765
26		1941		Ia	left	0.078	3.12	0.038	3.24786	0.036	36	0.432	0.401	0.031	0.0465	0.33	0.115	65.152	2.59662	13.4	2.9	0.78	1.4	6.6	25.2	9.6	0.62	1.03	45.8	4.9	0.89	1.9	1.14103
27				Ia	right	0.079	3.16	0.052	4.44444	0.034	34	0.432	0.397	0.035	0.0555882	0.33	0.101	69.394	3.3343	12.7	2.6	0.79	1.35	5.7	25.9	8.8	0.66	1.01	27.5	2.4	0.91	1.94	1.1519
M							2.82074		3.8588		34.7778				0.10796			71.605	3.71454	14.7622	4.31593	0.715926	1.49519	6.48296	11.4137	3.8737	0.657037	1.39	30.1481	7.11815	0.73	1.35407	1.02298
CD							0.850925		0.441775		3.24703				0.0579302			2.7917	0.67955	5.64295	2.26909	0.0465283	0.428757	1.53194	6.38254	2.3739	0.0446231	0.545738	16.456	4.93888	0.127046	0.514697	0.182761
δ							0.163761		0.0850196		0.624891				0.0111487			0.537263	0.130779	1.08599	0.436687	0.00895438	0.0825143	0.294822	1.22832	0.456857	0.00858772	0.105027	3.16696	0.950489	0.0244501	0.0990535	0.0351724
R%							5.80559		2.20327		1.79681				10.3266			0.750315	3.52074	7.35653	10.118	1.25074	5.51867	4.54765	10.7618	11.7938	1.30704	7.55592	10.5047	13.353	3.34932	7.31522	3.43825
T							2.44412		24.3263		14.6977				5.07791			7.55719	13.1181	0.970653	0.130279	3.04933	3.73652	0.935915	2.70911	2.27033	0.701254	1.09128	3.55718	3.78273	1.23804	2.55916	2.50412
K							36		36		36				36			36	36	36	36	36	36	36	36	36	36	36	36	36	36	36	36
P							0.999		0.999		0.999				0.999			0.999	0.999	0.999	0.999	0.999	0.999	0.999	0.999	0.999	0.999	0.999	0.999	0.999	0.999	0.999	0.999
									-0.374234		-0.411734				-0.105688				0.364104	0.713187	0.674812	-0.0850511	-0.291686	0.442749	0.111168	0.147677	-0.132597	-0.170581	-0.0204884	-0.186869	0.0967493	0.0816665	0.112554
											0.379299				0.0787107				-0.446654	-0.444065	-0.410307	0.0163351	0.132512	-0.220376	-0.224914	-0.282376	0.241131	0.29242	-0.0475384	0.209439	-0.241379	-0.266954	-0.228565
																			0.26309	-0.240781	-0.268895	0.445713	0.041528	-0.126398	0.230908	0.185168	0.203137	0.352006	0.246286	0.122759	0.197035	-0.115461	0.0177138
																				0.319563	0.333236	0.0572737	-0.134898	0.0198129	0.0385909	0.0535832	-0.0876974	-0.122635	-0.0228211	-0.165084	0.100781	-0.100093	0.0659291
																					0.925996	-0.229207	-0.506829	0.453452	-0.252317	-0.221595	-0.126835	-0.259097	-0.168115	-0.154776	-0.250306	-0.151304	-0.168723
																						-0.488374	-0.414411	0.466497	-0.326268	-0.295876	-0.0825669	-0.191163	-0.0678663	-0.0577581	-0.112365	0.0164985	0.0724414
																							-0.206318	-0.264572	0.581643	0.507406	0.247493	0.135358	0.246712	0.0330397	0.129696	-0.261295	-0.279228
																								-0.236327	-0.0367415	0.0508922	-0.575685	-0.13956	-0.272117	-0.241039	0.182493	0.286477	0.262813
																									-0.256408	-0.157082	-0.176659	0.0653391	-0.129395	-0.128717	-0.254789	0.180119	-0.135637
																										0.978842	0.0105329	-0.115889	0.329552	-0.139153	0.707103	0.429645	0.443451
																											-0.171637	-0.219962	0.206129	-0.278906	0.684387	0.492291	0.450703
																				1.00206								0.597703	0.720641	0.765308	0.064677	-0.28958	-0.0275647
																													0.525619	0.703609	-0.0627666	-0.195385	-0.0967521
																														0.810057	0.463292	0.194217	0.353262
																															-0.0527872	-0.136839	-0.0572419
																																0.690894	0.915409
																																	0.776261
Ib stage
№	date	year of birth		stage	eye	NO		MDA	nmol/mL	protein	g/L	Catalase	Еоп		μmolН2О2/min.mg protein	SOD	Еоп	Т%	unit/min.mg protein	Doppler baseline
																				CRA				CRV	SPCA				OA				ophthalretinal coefficient
																				Vs	Vd	RI	PI	Vs	Vs	Vd	RI	PI	Vs	Vd	RI	PI
1		1939		Ib	left	0.023	0.92	0.045	3.846	0.033	33	0.432	0.407	0.025	0.040909	0.33	0.075	77.2727	5.15152	6.32	1.79	0.71	1.4	2.38	13	3.29	0.74	1.7	61.4	22.7	0.63	0.99	0.887324
2				Ib	right	0.031	1.24	0.043	3.675	0.034	34	0.432	0.373	0.059	0.093706	0.33	0.085	74.2424	4.23875	7.37	1.76	0.76	1.55	7.05	9.8	2.8	0.7	3.11	46	15	0.67	1.14	0.881579
3		1950		Ib	left	0.058	2.32	0.051	4.359	0.032	32	0.432	0.376	0.056	0.0945	0.33	0.09	72.7273	4.16667	9.2	2.5	0.75	1.71	3.77	12.8	4	0.68	1.43	28.9	5.5	0.8	0.64	1.06667
4	2011-10-08	1949		Ib	left	0.041	1.64	0.047	4.017	0.039	39	0.432	0.356	0.076	0.105231	0.33	0.082	75.1515	3.87742	7.5	2.5	0.75	1.71	3.77	12.8	4	0.68	1.43	28.9	5.5	0.8	0.64	1.06667
5				Ib	right	0.025	1	0.043	3.675	0.036	36	0.432	0.385	0.047	0.0705	0.33	0.086	73.9394	3.94057	5.2	1.49	0.71	1.22	5.65	12.1	4.3	0.66	1.06	31.2	6.2	0.8	0.67	1.12676
6		1950		Ib	right	0.059	2.36	0.052	4.444	0.038	38	0.432	0.358	0.074	0.105158	0.33	0.099	70	3.07018	5.7	2.2	0.65	1.47	6.08	10.2	3.8	0.68	1.11	41	6.6	0.83	2.01	1.27692
7		1951		Ib	right	0.071	2.84	0.057	4.872	0.031	31	0.432	0.402	0.03	0.052258	0.33	0.109	66.9697	3.2702	7.1	2.2	0.65	1.47	6.08	12.1	3.8	0.68	1.11	41	6.6	0.83	2.01	1.27692
8				Ib	right	0.079	3.16	0.053	4.53	0.038	38	0.432	0.371	0.061	0.086684	0.33	0.118	64.2424	2.36396	6.6	2.2	0.65	1.47	6.08	12.1	3.8	0.68	1.11	41	6.6	0.83	2.01	1.27692
9	2011-05-06	1960		Ib	right	0.066	2.64	0.042	3.59	0.038	38	0.432	0.398	0.034	0.048316	0.33	0.118	64.2424	2.36396	5.2	1.49	0.71	1.22	5.65	12.1	4.3	0.66	1.06	31.2	6.2	0.8	0.67	1.12676
10		1935		Ib	left	0.032	1.28	0.051	4.359	0.035	35	0.432	0.397	0.035	0.054	0.33	0.097	70.6061	3.43152	6.62	1.79	0.71	1.4	2.38	13	3.29	0.74	1.7	61.4	22.7	0.63	0.99	0.887324
11				Ib	right	0.044	1.76	0.046	3.932	0.029	29	0.432	0.412	0.02	0.037241	0.33	0.092	72.1212	4.46027	7.45	1.76	0.76	1.55	7.05	9.8	2.8	0.7	3.11	46	15	0.67	1.14	0.881579
12		1945		Ib	left	0.048	1.92	0.051	4.359	0.032	32	0.432	0.326	0.106	0.178875	0.33	0.092	72.1212	4.04212	7.55	1.79	0.71	1.4	2.38	13	3.29	0.74	1.7	61.4	22.7	0.63	0.99	0.887324
13				Ib	right	0.059	2.36	0.048	4.103	0.036	36	0.432	0.351	0.081	0.1215	0.33	0.079	76.0606	4.4128	7.35	1.76	0.76	1.55	7.05	9.8	2.8	0.7	3.11	46	15	0.67	1.14	0.881579
14		1951		Ib	left	0.052	2.08	0.052	4.444	0.034	34	0.432	0.427	0.005	0.007941	0.33	0.109	66.9697	2.98165	9.6	2.5	0.75	1.71	3.77	12.8	4	0.68	1.43	28.9	5.5	0.8	0.64	1.06667
15				Ib	right	0.038	1.52	0.048	4.103	0.037	37	0.432	0.321	0.111	0.162	0.33	0.109	66.9697	2.7399	5.2	1.49	0.71	1.22	5.65	12.1	4.3	0.66	1.06	31.2	6.2	0.8	0.67	1.12676
16		1952		Ib	left	0.058	2.32	0.047	4.017	0.039	39	0.432	0.356	0.076	0.105231	0.33	0.09	72.7273	3.4188	6.21	1.79	0.71	1.4	2.38	13	3.29	0.74	1.7	61.4	22.7	0.63	0.99	0.887324
17				Ib	right	0.041	1.64	0.045	3.846	0.034	34	0.432	0.398	0.034	0.054	0.33	0.082	75.1515	4.44763	6.98	1.76	0.76	1.55	7.05	9.8	2.8	0.7	3.11	46	15	0.67	1.14	0.881579
18		1964		Ib	left	0.045	1.8	0.046	3.932	0.037	37	0.432	0.388	0.044	0.064216	0.33	0.086	73.9394	3.83407	7.54	1.79	0.71	1.4	2.38	13	3.29	0.74	1.7	61.4	22.7	0.63	0.99	0.887324
19				Ib	right	0.049	1.96	0.045	3.846	0.033	33	0.432	0.307	0.125	0.204545	0.33	0.075	77.2727	5.15152	8.31	1.76	0.76	1.55	7.05	9.8	2.8	0.7	3.11	46	15	0.67	1.14	0.881579
20	2011-06-20	1959		Ib	left	0.028	1.12	0.045	3.846	0.034	34	0.432	0.398	0.034	0.054	0.33	0.082	75.1515	4.44763	5.5	1.5	0.72	1.24	1.9	5.2	1.6	0.73	1.35	34	9.6	0.72	1.24	1
21	2011-06-24	1940		Ib	left	0.059	2.36	0.058	4.957	0.036	36	0.432	0.351	0.081	0.1215	0.33	0.079	76.0606	4.4128	10.3	1.9	0.82	2.63	3.97	7.25	1.81	0.75	1.38	30.5	3.7	0.87	2.51	1.06098
22				Ib	right	0.048	1.92	0.052	4.444	0.034	34	0.432	0.372	0.06	0.095294	0.33	0.109	66.9697	2.98165	9.7	2.6	0.72	1.34	4.03	9.05	2.9	0.67	1.04	34.5	3.8	0.89	2.8	1.23611
23		1953		Ib	left	0.024	0.96	0.054	4.615	0.036	36	0.432	0.389	0.043	0.0645	0.33	0.088	73.3333	3.81944	7.6	1.79	0.71	1.4	2.38	13	3.29	0.74	1.7	61.4	22.7	0.63	0.99	0.887324
24	03,11,11	1952		Ib	left	0.034	1.36	0.045	3.846	0.042	42	0.432	0.379	0.053	0.068143	0.33	0.109	66.9697	2.41372	6.32	1.79	0.71	1.4	2.38	13	3.29	0.74	1.7	61.4	22.7	0.63	0.99	0.887324
25				Ib	right	0.047	1.88	0.043	3.675	0.035	35	0.432	0.369	0.063	0.0972	0.33	0.094	71.5152	3.58663	7.37	1.76	0.76	1.55	7.05	9.8	2.8	0.7	3.11	46	15	0.67	1.14	0.881579
26	2012-01-05	1934		Ib	left	0.03	1.2	0.043	3.675	0.036	36	0.432	0.341	0.091	0.1365	0.33	0.098	70.303	3.28798	5.5	1.5	0.72	1.24	1.9	5.2	1.6	0.73	1.35	34	9.6	0.72	1.24	1
27				Ib	right	0.069	2.76	0.057	4.872	0.035	35	0.432	0.371	0.061	0.094114	0.33	0.112	66.0606	2.78061	7.2	1.6	0.77	1.35	7.4	6.4	1.4	0.75	1.43	62	15	0.75	1.41	0.974026
28		1942		Ib	left	0.035	1.4	0.055	4.701	0.031	31	0.432	0.386	0.046	0.080129	0.33	0.114	65.4545	3.05603	6.4	1.79	0.71	1.4	2.38	11	3.29	0.74	1.7	61.4	22.7	0.63	0.99	0.887324
29				Ib	right	0.025	1	0.051	4.359	0.034	34	0.432	0.342	0.09	0.142941	0.33	0.097	70.6061	3.53244	7.2	1.76	0.76	1.55	7.05	9.8	2.8	0.7	3.11	46	15	0.67	1.14	0.881579
30	2011-05-30	1942		Ib	left	0.074	2.96	0.042	3.59	0.036	36	0.432	0.384	0.048	0.072	0.33	0.084	74.5455	4.06746	11.2	1.9	0.82	2.63	3.97	7.25	1.81	0.75	1.38	30.5	3.7	0.87	2.51	1.06098
31				Ib	right	0.048	1.92	0.041	3.504	0.029	29	0.432	0.332	0.1	0.186207	0.33	0.124	62.4242	2.86429	9.7	2.6	0.72	1.34	4.03	9.05	2.9	0.67	1.04	34.5	3.8	0.89	2.8	1.23611
M							1.85806		4.1301		34.9355				0.0935271			71.0362	3.63272	7.32226	1.8971	0.729677	1.51677	4.58355	10.6161	3.10452	0.707419	1.77871	44.4032	12.6032	0.733226	1.30226	1.00803
CD							0.624393		0.414407		2.88417				0.0455894			4.17044	0.756632	1.53689	0.334955	0.0398775	0.322374	1.94476	2.36978	0.801941	0.0307925	0.753708	12.3348	7.12915	0.0907456	0.632587	0.140154
δ							0.113998		0.0756601		0.526574				0.00832344			0.761414	0.138141	0.280597	0.0601597	0.00716222	0.0579001	0.34929	0.425625	0.144033	0.0055305	0.13537	2.2154	1.28043	0.0162984	0.113616	0.0251724
R%							6.13532		1.83192		1.50728				8.8995			1.07187	3.8027	3.83211	3.17114	0.98156	3.81732	7.62051	4.00923	4.63946	0.781785	7.61057	4.98928	10.1596	2.22283	8.72453	2.49719
T							6.23454		29.5166		17.0234				6.673			6.51155	13.2327	15.6013	12.4128	4.89424	4.38255	2.67781	8.35251	8.13	3.20863	1.37248	1.1732	1.40358	1.498	2.69497	3.72299
K							41		41		41				41			41	41	41	41	41	41	41	41	41	41	41	41	41	41	41	41
P							0.999		0.999		0.999				0.999			0.999	0.999	0.999	0.999	0.999	0.999	0.999	0.999	0.999	0.999	0.999	0.999	0.999	0.999	0.999	0.999
							4.82467		0.277862		0.0808958				0.0234305				-0.29007	0.35281	0.330445	0.0142259	0.381832	0.321588	-0.0720958	0.00885623	-0.142535	-0.239831	-0.232848	-0.424063	0.523199	0.43513	0.486213
											-0.0908136				-0.0686167				-0.198657	0.156202	0.256781	-0.152919	0.157096	-0.00905154	0.0971597	0.0273636	0.169821	-0.230026	0.190305	0.0198371	0.121447	0.176954	0.183202
									2.3838		0.19299				1.03739			0.610363	0.0489695	0.111846	0.0135485	0.103231	-0.0198646	0.139064	-0.208292	-0.150613	-0.0893539	0.104472	-0.0695496	-0.0855827	0.0833589	0.206432	0.0338948
																				0.207354	-0.175063	0.459502	0.320916	0.0358995	-0.13791	-0.291627	0.269321	0.524098	0.0555272	0.203163	-0.325868	-0.134257	-0.488532
																					0.601385	0.591565	0.72673	-0.0085839	-0.171348	-0.278813	0.0976645	0.0414094	-0.251982	-0.310794	0.395742	0.533666	0.101251
																						-0.0995696	0.228508	-0.0683571	0.21126	0.279956	-0.376347	-0.276956	-0.32848	-0.434815	0.533809	0.421815	0.527445
																							0.675167	0.19364	-0.447115	-0.550308	0.280414	0.442708	-0.203167	-0.111648	0.0216817	0.0475988	-0.413327
																								0.0435578	-0.23635	-0.321894	0.280904	0.0774895	-0.299269	-0.30734	0.331934	0.396979	0.0151801
																									-0.177875	0.0273709	-0.496882	0.496221	-0.212898	-0.286574	0.180968	0.0779148	0.120528
																										0.860737	-0.201453	-0.0907959	0.30361	0.340344	-0.2638	-0.481003	-0.0563172
																											-0.616897	-0.247924	-0.107383	-0.0738944	0.0865926	-0.408447	0.31185
																												0.115915	0.646932	0.64116	-0.537294	0.00957303	-0.621119
																													0.292132	0.42686	-0.597742	-0.259758	-0.708347
																														0.943334	-0.801727	-0.230314	-0.642309
																				21.4696											-0.943566	-0.441162	-0.814738
																				15.6013												0.606492	0.900097
																																	0.539509
T(а-б)							4.82467		2.3838		0.19299				1.03739			0.610363	0.430153	6.63305	5.48722	1.19929	0.214173	4.15553	0.613532	1.60574	4.93245	2.26871	3.68832	3.43965	0.10978	0.343762	0.345562
Ic stage
№	date	year of birth		stage	eye	NO	NO	MDA	nmol/mL	protein	g/L	Catalase	Еоп		μmolН2О2/min.mg protein	SOD	Еоп	Т%	unit/min.mg protein	Doppler baseline
																				CRA				CRV	SPCA				OA				ophthalretinal coefficient
																				Vs	Vd	RI	PI	Vs	Vs	Vd	RI	PI	Vs	Vd	RI	PI
1	2011-06-02	1940		Ic	left	0.032	1.28	0.043	3.67521	0.034	34	0.432	0.373	0.059	0.0937059	0.33	0.105	68.1818	3.15126	6.62	1.79	0.71	1.4	2.38	13	3.29	0.74	1.7	61.4	22.7	0.63	0.99	0.887324
2		1964		Ic	right	0.012	0.48	0.038	3.24786	0.038	38	0.432	0.392	0.04	0.0568421	0.33	0.122	63.0303	2.24331	5.2	1.49	0.71	1.22	5.65	12.1	4.3	0.66	1.06	31.2	6.2	0.8	0.67	1.12676
3		1950		Ic	right	0.018	0.72	0.065	5.55555	0.036	36	0.432	0.351	0.081	0.1215	0.33	0.099	70	3.24074	5.2	1.49	0.71	1.22	5.65	12.1	4.3	0.66	1.06	31.2	6.2	0.8	0.67	1.12676
4		1948		Ic	left	0.048	1.92	0.051	4.35897	0.032	32	0.432	0.386	0.046	0.077625	0.33	0.111	66.3636	3.08277	6.3	1.5	0.72	1.24	1.9	5.2	1.6	0.73	1.35	34	9.6	0.72	1.24	1
5		1951		Ic	left	0.032	1.28	0.097	8.29059	0.031	31	0.432	0.365	0.067	0.11671	0.33	0.098	70.303	3.8183	3.5	1.2	0.62	1.07	2.56	9	2	0.77	1.51	34	6	0.82	1.79	1.32258
6				Ic	left	0.022	0.88	0.069	5.89743	0.031	31	0.432	0.365	0.067	0.11671	0.33	0.114	65.4545	3.05603	3.24	1.2	0.62	1.07	2.56	9	2	0.77	1.51	34	6	0.82	1.79	1.32258
7		1993		Ic	left	0.025	1	0.046	3.93162	0.037	37	0.432	0.386	0.046	0.0671351	0.33	0.111	66.3636	2.66618	6.6	2.2	0.65	1.47	6.08	12.1	3.8	0.68	1.11	41	6.6	0.83	2.01	1.27692
8				Ic	right	0.023	0.92	0.045	3.84615	0.033	33	0.432	0.377	0.055	0.09	0.33	0.107	67.5758	3.15775	4	0.73	0.56	0.82	4	9	2.4	0.72	1.35	33	13	0.58	0.85	1.03571
9		1939		Ic	left	0.032	1.28	0.041	3.50427	0.031	31	0.432	0.391	0.041	0.0714194	0.33	0.105	68.1818	3.45622	5.2	1.49	0.71	1.22	5.65	11	4.3	0.66	1.06	31.2	6.2	0.8	0.67	1.12676
10				Ic	right	0.024	0.96	0.057	4.87179	0.031	31	0.432	0.414	0.018	0.0313548	0.33	0.109	66.9697	3.2702	4.25	1.2	0.62	1.07	2.56	9	2	0.77	1.51	34	6	0.82	1.79	1.32258
11		1937		Ic	left	0.034	1.36	0.048	4.10256	0.036	36	0.432	0.409	0.023	0.0345	0.33	0.113	65.7576	2.66716	4.5	1.2	0.62	1.07	2.56	9	2	0.77	1.51	34	6	0.82	1.79	1.32258
12				Ic	right	0.048	1.92	0.052	4.44444	0.034	34	0.432	0.387	0.045	0.0714706	0.33	0.105	68.1818	3.15126	6.6	2.2	0.65	1.47	6.08	12.1	3.8	0.68	1.11	41	6.6	0.83	2.01	1.27692
M							1.16667		4.64387		33.6667				0.079081			67.197	3.0801	5.10083	1.47417	0.658333	1.195	3.96917	10.2167	2.9825	0.7175	1.32	36.6667	8.425	0.7725	1.35583	1.17896
CD							0.417878		1.33842		2.4608				0.0288467			1.925	0.388068	1.17589	0.409196	0.0501387	0.182643	1.6365	2.14314	1.03079	0.0451156	0.220151	8.10322	4.75327	0.0806355	0.534173	0.143606
δ							0.120631		0.38637		0.710373				0.00832732			0.555699	0.112025	0.339449	0.118125	0.0144738	0.0527244	0.472418	0.618672	0.297564	0.0130237	0.0635523	2.3392	1.37215	0.0232775	0.154203	0.0414556
R%							10.3398		8.31999		2.11002				10.5301			0.82697	3.63707	6.65478	8.01297	2.19855	4.41208	11.9022	6.05551	9.97702	1.81516	4.81456	6.37963	16.2866	3.01326	11.3733	3.51629
T							8.70482		8.12866		11.8034				7.65617			13.9378	16.4589	19.0645	12.95	1.48764	1.62428	3.11397	6.82508	5.75727	2.92677	1.92899	2.05495	1.7041	0.321674	1.67506	1.30922
K							22		22		22				22			22	22	22	22	22	22	22	22	22	22	22	22	22	22	22	22
P							0.999		0.999		0.999				0.999			0.999	0.999	0.999	0.999	0.999	0.999	0.999	0.999	0.999	0.999	0.999	0.999	0.999	0.999	0.999	0.999
r		r							0.0246204		-0.341443				-0.108519			корреляция	0.323964	0.430276	0.34098	0.103942	0.337166	-0.238784	-0.360787	-0.298668	0.168852	0.149281	0.253844	0.126954	-0.0281934	0.372703	-0.0675288
											-0.44476				0.569078				0.635939	-0.556072	-0.253293	-0.299659	-0.26485	-0.342923	-0.273054	-0.412594	0.470636	0.306746	-0.211902	-0.309894	0.329976	0.384609	0.477778
t		t					8.13234		1.98445		1.1744				2.07535			5.7028	3.68434	-0.202656	-0.0908316	0.0608125	-0.0647833	-0.0284286	0.0682634	0.0487837	-0.0347955	0.0453222	0.0776668	0.186093	-0.204193	-0.213542	-0.212964
t		t					4.1657		1.30496		1.4349				1.22696			4.07285	3.10711	-0.286411	-0.222229	-0.151064	-0.208786	-0.267203	-0.213607	-0.246909	0.274762	0.266075	0.0082937	0.0666774	-0.0794949	0.0519495	0.0303385
																					0.841367	0.621094	0.863087	0.382092	0.384505	0.489577	-0.535768	-0.341319	0.549943	0.355437	-0.105751	-0.0681469	-0.457673
																						0.50156	0.983956	0.511604	0.550685	0.557472	-0.492816	-0.39509	0.488234	0.0445048	0.327252	0.266418	-0.0112125
																							0.625173	0.232254	0.267039	0.530723	-0.539705	-0.357851	0.19759	0.145986	0.0896621	-0.498092	-0.506504
																								0.435256	0.544799	0.557254	-0.474816	-0.335745	0.542345	0.125314	0.28603	0.171471	-0.114274
																									0.674225	0.888551	-0.909415	-0.909852	-0.176843	-0.323861	0.279646	-0.222919	0.0603337
																										0.843297	-0.570126	-0.358191	0.43718	0.188763	0.101989	-0.188617	-0.0831584
																											-0.908014	-0.756398	0.0936418	-0.0365291	0.15733	-0.454815	-0.207957
																												0.918723	0.130386	0.139409	-0.078456	0.516867	0.291467
																													0.449661	0.498198	-0.333295	0.306479	-0.0310113
																														0.821503	-0.40021	0.103987	-0.432362
																															-0.832883	-0.318153	-0.785111
																																0.496682	0.811585
																																	0.743995
T(с-а)							8.13234		1.98445		1.1744				2.07535			5.7028	3.68434	8.49128	6.28178	3.38387	3.06559	4.51419	0.870365	1.63458	3.87578	0.570226	1.65563	0.782922	1.25894	0.00959897	2.86911
T(с-в)							4.1657		1.30496		1.4349				1.22696			4.07285	3.10711	5.044	3.19044	4.41788	4.10904	1.04572	0.531949	0.369085	0.712445	3.06735	2.40133	2.22627	1.38211	0.27971	3.52433
																				Doppler baseline
																				CRA				CRV	SPCA
Healthy				Healthy
№						tear fluid														Doppler baseline
	date	year of birth				NO	расчет	MDA	nmol/mL	protein	g/L	Catalase	Еоп		μmolН2О2/min.mg protein	SOD	Еоп	Т%	unit/min.mg protein	CRA				CRV	SPCA				OA				офтал ретин коэфф
1																				Vs	Vd	RI	PI	Vs	Vs	Vd	RI	PI	Vs	Vd	RI	PI
2						0.102	4.08	0.016	1.36752	0.023	23	0.432	0.369	0.063	0.147913	0.33	0.088	73.3333	5.97826	14.1	4.59	0.67	0.73	4.5	14.9	5.2	0.62	1.34	42.5	10.4	0.73	1.56	1.08955
3						0.118	4.72	0.018	1.53846	0.026	26	0.432	0.352	0.08	0.166154	0.33	0.074	77.5758	6.65281	15	5.09	0.7	1.43	7.9	16	5.8	0.7	1.46	44	11.4	0.8	1.72	1.14286
4						0.092	3.68	0.019	1.62393	0.019	19	0.432	0.387	0.045	0.127895	0.33	0.098	70.303	6.22986	12.5	3.4	0.66	0.69	6.1	13.4	4.25	0.64	1.24	39.4	10.23	0.71	1.47	1.07576
5						0.066	2.64	0.014	1.19658	0.028	28	0.432	0.312	0.12	0.231429	0.33	0.061	81.5152	7.87471	14	4.36	0.7	1.25	12	15	4.8	0.7	2.04	41	11.23	0.8	1.69	1.14286
6						0.108	4.32	0.021	1.79487	0.023	23	0.432	0.345	0.087	0.204261	0.33	0.076	76.9697	7.26545	13	3.9	0.71	0.68	3.1	14.4	4.3	0.64	1.35	38	11.56	0.75	1.6	1.05634
7						0.074	2.96	0.017	1.45299	0.028	28	0.432	0.322	0.11	0.212143	0.33	0.067	79.697	7.00959	12.5	5	0.65	1.24	10	15.2	5.5	0.71	1.97	45	9.78	0.81	1.71	1.24615
8						0.065	2.6	0.017	1.45299	0.021	21	0.432	0.347	0.085	0.218571	0.33	0.094	71.5152	5.97771	14.1	4.59	0.67	0.73	6.1	14.9	5.2	0.62	1.34	42.5	10.4	0.73	1.56	1.08955
9						0.069	2.76	0.017	1.45299	0.028	28	0.432	0.298	0.134	0.258429	0.33	0.065	80.303	7.28022	15	5.09	0.7	1.43	10	16	5.8	0.7	1.46	44	11.4	0.8	1.72	1.14286
10						0.112	4.48	0.018	1.53846	0.027	27	0.432	0.344	0.088	0.176	0.33	0.065	80.303	7.54986	12.5	3.4	0.66	0.69	12	13.4	4.25	0.64	1.24	39.4	10.23	0.71	1.47	1.07576
						0.079	3.16	0.016	1.36752	0.022	22	0.432	0.362	0.07	0.171818	0.33	0.085	74.2424	6.5508	14	4.36	0.7	1.25	3.1	15	4.8	0.7	2.04	41	11.23	0.8	1.69	1.14286
							3.54		1.47863		24.5				0.191461			76.5758	6.83693	13.67	4.378	0.682	1.012	7.48	14.82	4.99	0.667	1.548	41.68	10.786	0.764	1.619	1.12045
							0.773201		0.153132		3.13847				0.0382244			3.79466	0.628893	0.931719	0.602724	0.0208806	0.314859	3.23722	0.84947	0.574804	0.0357911	0.315144	2.1908	0.606271	0.0395474	0.0951262	0.0527487
							0.0773201		0.0153132		0.313847				0.00382244			0.379466	0.0628893	0.0931719	0.0602724	0.00208806	0.0314859	0.323722	0.084947	0.0574804	0.00357911	0.0315144	0.21908	0.0606271	0.00395474	0.00951262	0.00527487
							2.18418		1.03563		1.28101				1.99646			0.495543	0.919848	0.681579	1.37671	0.306167	3.11125	4.32784	0.573192	1.15191	0.536598	2.03582	0.525624	0.56209	0.517637	0.587562	0.47078
									0.581822		-0.0947801				-0.62611				-0.0462834	0.229005	-0.336204	0.0346858	-0.313659	-0.200078	-0.285013	-0.258753	-0.308596	-0.53909	-0.341691	0.089255	-0.372816	-0.347239	-0.437761
											-0.346788				-0.253216				-0.0834072	-0.395972	-0.395789	0.0106921	-0.451326	-0.371382	-0.36532	-0.351509	-0.375829	-0.631212	-0.441768	0.0600245	-0.412109	-0.379622	-0.451671
															0.600172				0.760015	0.179538	0.439303	0.122076	0.60718	0.785439	0.446355	0.435143	0.62762	0.383188	0.447951	0.127709	0.588148	0.557694	0.579365
																			0.549795	0.322161	0.476788	0.344317	0.438705	0.42918	0.511864	0.394271	0.401693	0.334433	0.323727	0.319271	0.517967	0.550982	0.357482
																				-0.129522	-0.103986	0.3271	0.320527	0.655579	0.00730024	-0.160335	0.475789	0.332879	-0.186066	0.329176	0.365985	0.288673	0.196631
																					0.702567	0.614756	0.591628	-0.0532462	0.81949	0.71085	0.300175	0.0924305	0.506759	0.629132	0.467337	0.586364	0.0982388
																						0.235514	0.736375	0.0900289	0.961414	0.965166	0.548578	0.383458	0.905724	0.215241	0.740387	0.825641	0.673899
																							0.425283	-0.243509	0.482594	0.118311	0.342549	0.213361	-0.152147	0.992788	0.474706	0.539699	-0.135854
						0.048	1.92	0.051	4.35897	0.032	32	0.432	0.376	0.056	0.0945	0.33	0.102	69.0909	3.49265					0.344306	0.810429	0.712888	0.940268	0.643219	0.666926	0.426466	0.934158	0.916554	0.755955
						0.059	2.36	0.058	4.95726	0.036	36	0.432	0.351	0.081	0.1215	0.33	0.099	70	3.24074						0.0539651	0.183956	0.387007	0.164734	0.288716	-0.209963	0.208399	0.132751	0.387082
																										0.913821	0.613746	0.393865	0.786881	0.469662	0.801324	0.89126	0.574946
																											0.494341	0.215737	0.950384	0.126145	0.630828	0.716729	0.624332
																												0.765469	0.505541	0.331719	0.933982	0.862639	0.816332
																													0.306423	0.133003	0.791774	0.702437	0.747318
																														-0.15365	0.591871	0.636653	0.761401
																															0.439431	0.506414	-0.172346
																																0.981925	0.806988
																																	0.743944
																						1.13137

## Sheet: Correlation DRS and Doppl  
DRS			Doppler baseline
baseline			Central retinal artery(CRA)				CRV	short posterior ciliary artery(SPCA)				ophthalmic artery (OA)
			Vs	Vd	RI	PI	Vs	Vs	Vd	RI	PI	Vs	Vd	RI	PI
25			23.7	8.1	0.658228	1.17293	7.13	8.34	2.6	0.688249	1.27179	38	9.1	0.760526	1.5427
60			7.37	1.76	0.761194	1.54545	7.05	9.8	2.8	0.714286	1.36364	46	15	0.673913	1.22368
60			6.32	1.79	0.716772	1.37273	2.38	13	3.29	0.746923	1.48774	61.4	22.7	0.630293	1.08708
25			11.2	2.5	0.776786	1.61111	3.77	12.8	4	0.6875	1.26923	28.9	5.5	0.809689	1.7594
25			10.2	3.4	0.666667	1.2	6.53	8.8	3.7	0.579545	0.944444	14.5	3.2	0.77931	1.62201
40			14.6	3.5	0.760274	1.54167	5.7	25.9	8.8	0.660232	1.17931	27.5	2.4	0.912727	2.33127
40			13.5	3.2	0.762963	1.55276	6.6	25.2	9.6	0.619048	1.05405	45.8	4.9	0.893013	2.20683
0
30			10.1	2.5	0.752475	1.50993	3.77	12.8	4	0.6875	1.26923	28.9	5.5	0.809689	1.7594
40			5.7	2.2	0.614035	1.0396	6.08	10.2	3.8	0.627451	1.07865	41	6.6	0.839024	1.90406
0
35			11.2	3.4	0.696429	1.3	6.53	8.8	3.7	0.579545	0.944444	14.5	3.2	0.77931	1.62201
0
35			12.5	5	0.6	1	10	15.2	5.5	0.638158	1.11069	45	9.78	0.782667	1.63662
75			6.3	1.5	0.761905	1.54839	1.9	5.2	1.6	0.692308	1.28571	34	9.6	0.717647	1.37594
45			7.1	2.2	0.690141	1.27826	6.08	12.1	3.8	0.68595	1.26396	41	6.6	0.839024	1.90406
0
60			5.2	1.49	0.713462	1.36064	5.65	12.1	4.3	0.644628	1.13043	31.2	6.2	0.801282	1.72018
30			9.2	2.5	0.728261	1.41549	3.77	12.8	4	0.6875	1.26923	28.9	5.5	0.809689	1.7594
25			21.2	8.1	0.617925	1.0508	7.13	8.34	2.6	0.688249	1.27179	38	9.1	0.760526	1.5427
25			17.6	4.82	0.726136	1.40749	7.52	5.79	2.12	0.633851	1.09771	6.54	3.27	0.5	0.75
50			7.5	2.5	0.666667	1.2	3.77	12.8	4	0.6875	1.26923	28.9	5.5	0.809689	1.7594
50			5.2	1.49	0.713462	1.36064	5.65	12.1	4.3	0.644628	1.13043	31.2	6.2	0.801282	1.72018
50			6.6	2.2	0.666667	1.2	6.08	12.1	3.8	0.68595	1.26396	41	6.6	0.839024	1.90406
50			3.24	1.2	0.62963	1.08511	2.56	9	2	0.777778	1.61538	34	6	0.823529	1.82609
30			25.6	8.1	0.683594	1.25598	7.13	8.34	2.6	0.688249	1.27179	38	9.1	0.760526	1.5427
30			17.6	4.82	0.726136	1.40749	7.52	5.79	2.12	0.633851	1.09771	6.54	3.27	0.5	0.75
55			5.2	1.49	0.713462	1.36064	5.65	12.1	4.3	0.644628	1.13043	31.2	6.2	0.801282	1.72018
35			10.1	2.5	0.752475	1.50993	3.77	12.8	4	0.6875	1.26923	28.9	5.5	0.809689	1.7594
30			7.45	1.76	0.763758	1.55606	7.05	9.8	2.8	0.714286	1.36364	46	15	0.673913	1.22368
30			6.62	1.79	0.729607	1.42059	2.38	13	3.29	0.746923	1.48774	61.4	22.7	0.630293	1.08708
30			6.98	1.76	0.747851	1.49143	7.05	9.8	2.8	0.714286	1.36364	46	15	0.673913	1.22368
35			6.21	1.79	0.711755	1.35444	2.38	13	3.29	0.746923	1.48774	61.4	22.7	0.630293	1.08708
45			8.31	1.76	0.788207	1.66103	7.05	9.8	2.8	0.714286	1.36364	46	15	0.673913	1.22368
45			7.54	1.79	0.762599	1.55126	2.38	13	3.29	0.746923	1.48774	61.4	22.7	0.630293	1.08708
50			7.35	1.76	0.760544	1.54278	7.05	9.8	2.8	0.714286	1.36364	46	15	0.673913	1.22368
50			7.55	1.79	0.762914	1.55256	2.38	13	3.29	0.746923	1.48774	61.4	22.7	0.630293	1.08708
50			4.25	1.2	0.717647	1.37594	2.56	9	2	0.777778	1.61538	34	6	0.823529	1.82609
50			5.2	1.49	0.713462	1.36064	5.65	11	4.3	0.609091	1.02551	31.2	6.2	0.801282	1.72018
55			4	0.73	0.8175	1.7967	4	9	2.4	0.733333	1.43478	33	13	0.606061	1.01695
60			3.38	1.49	0.56	0.89	2.97	11.9	5.1	0.57	0.92	41	14	0.66	1.17
30			5.2	1.49	0.713462	1.36064	5.65	12.1	4.3	0.644628	1.13043	31.2	6.2	0.801282	1.72018
30			9.6	2.5	0.739583	1.4589	3.77	12.8	4	0.6875	1.26923	28.9	5.5	0.809689	1.7594
20			23.6	8.1	0.65678	1.16834	7.13	8.34	2.6	0.688249	1.27179	38	9.1	0.760526	1.5427
20			18.5	4.82	0.739459	1.45842	7.52	5.79	2.12	0.633851	1.09771	6.54	3.27	0.5	0.75
30			20.07	8.1	0.596413	0.990074	7.13	8.34	2.6	0.688249	1.27179	38	9.1	0.760526	1.5427
30			18.9	4.82	0.744974	1.48003	7.52	5.79	2.12	0.633851	1.09771	6.54	3.27	0.5	0.75
55			9.7	2.6	0.731959	1.42953	4.03	9.05	2.9	0.679558	1.24242	34.5	3.8	0.889855	2.18765
55			11.2	1.9	0.830357	1.86	3.97	7.25	1.81	0.750345	1.50138	30.5	3.7	0.878689	2.12137
30			10.3	3.4	0.66	2.62	6.53	8.8	3.7	0.57	0.96	14.5	3.2	0.77	1.99
30			5.51	2.02	0.63	1.36	5.28	7.98	2.7	0.66	1.2	16.1	3.06	0.81	2.18
35			7.37	1.76	0.761194	1.54545	7.05	9.8	2.8	0.714286	1.36364	46	15	0.673913	1.22368
35			6.32	1.79	0.716772	1.37273	2.38	13	3.29	0.746923	1.48774	61.4	22.7	0.630293	1.08708
30			14.8	3.8	0.743243	1.47321	7.6	10	2.9	0.71	1.3481	35	5.7	0.837143	1.8944
25			15.6	3.4	0.782051	1.63393	5.6	9	2.6	0.711111	1.35211	41.8	9.9	0.763158	1.55357
20			12.7	2.6	0.795276	1.69274	5.7	25.9	8.8	0.660232	1.17931	27.5	2.4	0.912727	2.33127
20			13.4	2.9	0.783582	1.64062	6.6	25.2	9.6	0.619048	1.05405	45.8	4.9	0.893013	2.20683
30			9.7	2.6	0.731959	1.42953	4.03	9.05	2.9	0.679558	1.24242	34.5	3.8	0.889855	2.18765
35			10.3	1.9	0.815534	1.78723	3.97	7.25	1.81	0.750345	1.50138	30.5	3.7	0.878689	2.12137
35			8.2	1.6	0.804878	1.73684	7.4	6.4	1.4	0.78125	1.63043	62	15	0.758065	1.53261
55			5.5	1.5	0.727273	1.41176	1.9	5.2	1.6	0.692308	1.28571	34	9.6	0.717647	1.37594
30			8.5	1.76	0.792941	1.6822	7.05	9.8	2.8	0.714286	1.36364	46	15	0.673913	1.22368
25			7.6	1.79	0.764474	1.55903	2.38	13	3.29	0.746923	1.48774	61.4	22.7	0.630293	1.08708
35			6.4	1.79	0.720313	1.38577	2.38	11	3.29	0.700909	1.3157	61.4	22.7	0.630293	1.08708
35			7.2	1.76	0.755556	1.52239	7.05	9.8	2.8	0.714286	1.36364	46	15	0.673913	1.22368
75			6.6	2.2	0.666667	1.2	6.08	12.1	3.8	0.68595	1.26396	41	6.6	0.839024	1.90406
70			4.5	1.2	0.733333	1.43478	2.56	9	2	0.777778	1.61538	34	6	0.823529	1.82609
35			22.6	8.1	0.641593	1.12113	7.13	8.34	2.6	0.688249	1.27179	38	9.1	0.760526	1.5427
15			20.5	4.82	0.764878	1.27	7.52	5.79	2.12	0.633851	1.09771	6.54	3.27	0.5	0.75
35			7.2	1.6	0.77	1.35	7.4	6.4	1.4	0.75	1.43	62	15	0.75	1.41
35			5.5	1.5	0.72	1.24	1.9	5.2	1.6	0.73	1.35	34	9.6	0.72	1.24
r			-0.574914	-0.483061	-0.0457003	-0.0649474	-0.386333	-0.0529307	-0.0990544	0.203058	0.217742	0.197378	0.113328	0.157343	0.104977

## Sheet: DRS Control 
		year of birth	age	gender	date	stage	group	eye	Diabetic Retinopathy Severity
									baseline	10 day	1 month	3 month	6 month
Ia
1		1940	#REF!	wom	2011-06-02	Ia	1	right	25	25	25	25	30
2		1958	#REF!	man	2011-04-12	Ia	1	right	25	25	25	25	26
3						Ia		left	25	25	25	25	25
4		1950	#REF!	wom	03.03 2011	Ia	1	right	35	35	33	40	40
5						Ia		left	35	35	33	40	40
6						Ia		left	30	25	25	30	30
7		1940	70	wom	2010-10-09	Ia	1	right	25	20	20	35	35
8		1948	#REF!	man	2011-01-17	Ia	1	right	25	20	20	15	30
9		1939	#REF!	wom	2011-10-14	Ia	1	right	25	20	20	10	20
10						Ia		left	25	24	23	10	25
11		1956	#REF!	man	2011-11-22	Ia	1	right	23	20	20	25	25
12						Ia		left	23	10	10	25	25
13		1949	#REF!	man	2011-12-12	Ia	1	right	25	15	15	35	35
14						Ia		left	25	15	15	35	35
15		1967	45	man	2012-02-02	Ia	1	right	25	20	21	10	25
16						Ia		left	25	20	21	10	25
17						Ia		left	20	20	21	15	20
18		1939	73	man	2012-02-01	Ia		right	35	20	21	35	35
19						Ia		left	35	15	16	35	35
20		1955	57	man	2012-02-01	Ia		right	20	10	11	15	20
21						Ia		left	20	10	11	15	20
22		1947	65	wom	2012-02-06	Ia		right	15	10	11	15	20
23						Ia		left	15	10	12	15	15
24		1960	52	wom	2012-02-07	Ia		right	35	25	24	30	35
25						Ia		left	30	25	24	30	30
26		1946	66	man	2012-02-08	Ia		right	30	20	21	35	35
27						Ia		left	25	20	21	35	35
28		1953	59	man	2012-02-16	Ia		right	20	15	16	15	20
29						Ia		left	20	15	15	15	20
30		1965	47	wom	########	Ia		right	25	40	39	40	45
31						Ia		left	31	45	44	45	50
32		1956	56	wom	########	Ia		right	32	45	43	45	50
						Ia		left	30	45	43	45	50
							M		26.0303	22.5455	22.5455	26.5152	30.4848
							SD		5.54236	10.1584	9.32098	11.5573	9.53324
							z		0.979761	1.79577	1.64773	2.04305	1.68525
							t			1.70353	1.81785	0.213983	2.28513
Ib
1		1939	72	wom	2011-04-12	Ib	1	right	60	55	55	55	65
2						Ib		left	60	55	55	55	65
3		1950	60	wom	2010-10-21	Ib	1	right	40	35	35	35	35
4		1951	59	wom	2010-04-14	Ib	1	right	45	40	40	45	60
5						Ib		left	30	25	30	30	55
6		1949	#REF!	wom	2011-10-08	Ib	1	right	50	40	40	50	50
7						Ib		left	50	40	40	50	50
8		1954	#REF!	wom	2011-12-13	Ib	1	right	20	20	20	30	30
9						Ib		left	20	20	20	70	85
10		1957	55	man	2012-02-04	Ib		right	50	45	45	45	50
11						Ib		left	50	45	45	45	50
12		1955	57	man	2012-02-01	Ib		right	35	35	35	35	35
13						Ib		left	35	35	35	35	35
14		1949	63	wom	2012-02-10	Ib		right	45	35	35	35	50
15						Ib		left	45	35	35	35	50
16						Ib		right	30	25	25	35	60
17		1992	20	wom	########	Ib		left	30	25	25	35	60
18						Ib		right	50	40	40	65	85
19		1944	67	wom	2011-02-15	Ib	1	left	50	40	40	65	85
20						Ib		left	25	25	25	25	45
21			56	man	2012-03-07	Ib		right	45	25	30	45	60
22								left	45	25	30	45	60
23				wom				right	40	40	40	40	45
24								left	45	45	45	45	50
25				wom				right	45	45	45	45	50
26								left	45	45	45	45	50
27				wom				right	55	55	55	55	55
28								left	55	50	50	55	55
29				man				right	50	40	45	55	75
30								left	50	40	45	55	75
31				wom				left	30	30	30	40	45
32				man				right	40	40	40	40	45
33								left	45	45	45	45	45
34				man				right	55	50	50	50	55
35								left	55	50	50	50	55
36				man				right	45	40	40	45	50
37								left	45	40	40	45	55
38				man				right	35	30	25	25	35
39								left	35	25	25	25	30
40				wom				right	55	50	50	50	55
41								left	55	50	50	50	55
42				man				right	20	20	20	20	20
43								left	20	20	20	20	20
44				man				right	45	40	40	40	40
45				man				right	50	50	55	55	70
46						Ib		left	50	50	55	60	75
								M	42.9348	38.1522	38.8043	43.913	52.7174
								SD	10.9329	10.4008	10.5507	11.6863	15.2646
								m	1.61197	1.53351	1.55561	1.72305	2.25064
								t		2.1496	1.8438	0.4146	3.53372
Ic
1						Ic		left	75	65	65	75	95
2		1940	70	wom	2010-03-29	Ic	1	right	75	57	57	75	95
3		1950	60	wom	2010-07-26	Ic	1	right	60	55	55	60	75
4		1956	56	man	2012-02-02	Ic	1	right	75	75	74	75	80
5		1955	57	man	2012-02-20	Ic		right	65	65	65	65	80
6						Ic		left	60	55	55	55	70
7		1954	58	wom	2012-02-16	Ic		right	65	75	70	70	85
8						Ic		left	65	75	70	70	80
9		1958	54	wom	########	Ic		right	60	45	50	60	80
10						Ic		left	60	45	51	60	80
11						Ic		left	50	45	50	40	85
12						Ic		left	75	75	76	85	90
13						Ic		left	60	55	55	60	75
14						Ic		left	74	74	73	80	86
15						Ic		left	79	79	78	85	86
16		1949	63	man	2012-02-21	Ic		right	76	76	76	80	85
17						Ic		left	63	63	63	70	83
18						Ic			65	65	64	75	86
19						Ic			74	74	73	80	85
20						Ic			68	68	67	71	85
21						Ic			66	66	65	72	85
22						Ic			67	67	67	73	85
23						Ic			65	65	65	75	85
									67.0435	64.5217	64.5217	70.0435	83.5217
									7.23299	10.5652	8.75873	10.5291	5.76722
									1.50818	2.20301	1.82632	2.19547	1.20255
										0.944541	1.06467	1.1263	8.54273

## Sheet: DRS 1st main 
Ia stage			year of birth	age	gender	date	stage	eye	baseline	10 day	1 month	3 month	6 month
1			1949	62	wom	2011-04-30	Ia	right	30	20	10	15	30			5
2							Ia	left	30	20	10	15	30
3							Ia	left	35	10	5	20	30
4			1950	60	wom	########	Ia	right	20	10	10	10	10
5							Ia	left	20	10	10	10	10
6			1958	53	man	2011-10-25	Ia	right	25	15	15	15	20
7							Ia	left	40	35	35	35	40
8			1968	43	man	########	Ia	right	30	20	20	20	20
9							Ia	left	30	20	20	20	20
10			1954	57	wom	2011-10-20	Ia	right	25	25	25	30	35
11							Ia	left	25	25	25	30	35
12							Ia	left	35	35	35	35	40
13			1946	66	man	2012-04-06	Ia	right	30	20	20	25	25
14							Ia	left	25	20	20	20	20
15			1955	57	wom	2012-02-13	Ia	right	25	20	20	20	20
16							Ia	left	25	20	20	20	20
17							Ia	left	25	10	10	10	10
18			1945	68	wom	2013-01-16	Ia	right	25	25	25	25	25
19							Ia	left	25	25	25	25	25
20			1952	61	man	2013-01-28	Ia	right	15	15	15	15	15
21							Ia	left	20	20	20	20	20
22			1947	66	wom	2013-01-29	Ia	right	25	15	10	10	15
23							Ia	left	25	15	20	20	25
24			1951	62	wom	2013-03-13	Ia	right	25	25	25	25	25
25							Ia	left	25	25	25	25	30
26			1954	59	wom	2013-07-04	Ia	right	35	30	30	30	30
27							Ia	left	35	30	30	30	30
28			1949	65	wom	2014-04-19	Ia	right	25	10	10	10	10
29							Ia	left	25	10	10	10	10
30			1957	57	man	2014-10-14	Ia	right	30	25	25	25	25
31							Ia	left	35	20	20	20	20
								M	27.2581	20.1613	19.3548	20.6452	23.2258
								SD	5.45263	7.12786	7.93116	7.4991	8.61669
									0.979321	1.2802	1.42448	1.34688	1.5476
								t		4.40294	4.57192	3.97105	2.2017
Ib stage										4.84136e-05	2.92086e-05	0.00021042	0.032263
1			1946	65	wom	2011-05-27	Ib	right	50	40	30	35	50
2			1960	51	wom	########	Ib	right	65	35	15	30	40
3			1935	76	man	########	Ib	right	30	25	25	30	35
4							Ib	left	30	25	25	30	35
5			1952	59	wom	2011-05-20	Ib	right	30	25	25	30	30
6							Ib	left	35	25	25	30	30
7			1964	46	wom	2010-12-14	Ib	right	45	40	40	40	45
8							Ib	left	45	40	40	40	45
9			1945	65	wom	########	Ib	right	50	40	40	40	45
10							Ib	left	50	40	40	40	45
11			1946	65	wom	########	Ib	right	50	45	45	45	45
12							Ib	left	50	45	45	45	45
13			1952	59	man	########	Ib	right	30	25	25	25	25
14							Ib	left	30	25	25	25	25
15			1940	71	wom	########	Ib	right	45	35	30	20	20
16							Ib	left	35	25	20	20	20
17			1954	56	wom	########	Ib	right	35	25	25	35	35
18			1951	59	wom	########	Ib	right	30	20	20	20	30
19							Ib	left	30	20	15	20	30
20			1947	63	wom	########	Ib	right	30	25	15	25	30
21							Ib	left	30	20	10	20	25
22			1958	53	man	2011-10-25	Ib	left	40	35	35	35	40
23			1945	66	wom	2011-10-27	Ib	right	40	15	10	15	20
24							Ib	left	40	15	10	15	20
25			1958	52	wom	2010-02-09	Ib	right	50	45	45	45	45
26							Ib	left	50	35	35	35	40
27			1940	71	man	06.12 2011	Ib	right	50	50	45	45	45
28			1972	40	wom	2012-02-22	Ib	right	30	20	20	20	20
29							Ib	left	35	25	25	25	25
30			1954	58	man	2012-03-23	Ib	right	30	30	30	30	30
31							Ib	left	40	35	35	35	35
32			1953	60	man	2013-01-22	Ib	right	40	35	35	35	35
33							Ib	left	40	35	35	35	35
34							Ib	left	40	35	35	35	35
35			1954	59	man	2013-04-27	Ib	right	35	30	30	30	30
36							Ib	left	35	35	35	35	35
37			1936	77	wom	2013-08-19	Ib	right	40	40	40	40	40
38							Ib	left	40	40	40	40	40
39			1959	54	man	2013-09-29	Ib	right	45	40	40	40	40
40							Ib	left	45	40	40	40	40
41			1962	51	man	2013-12-28	Ib	right	35	35	35	35	35
42							Ib	left	35	35	35	35	35
43			1946	68	wom	2014-03-05	Ib	right	50	40	40	40	40
44							Ib	left	50	40	40	40	40
45			1952	62	wom	2014-10-09	Ib	right	45	40	40	40	40
46							Ib	left	45	40	35	35	35
								M	40.2174	32.8261	30.9783	32.6087	34.8913
								SD	8.29702	8.67001	10.0896	8.34926	8.13013
									1.26528	1.32216	1.53865	1.27325	1.23983
								t		4.03887	4.63794	4.23877	3.00658
Ic stage
1			1946	65	wom	2011-05-27	Ic	left	50	40	30	40	40
2							Ic	left	85	80	80	85	90
3							Ic	left	50	50	50	60	60
4			1940	70	man	########	Ic	right	45	30	20	35	35
5			1939	71	wom	########	Ic	right	50	40	40	50	60
6							Ic	left	50	40	40	50	60
7							Ic	left	60	60	60	60	60
8			1950	61	wom	2011-08-26	Ic	right	70	45	45	40	40
9							Ic	left	70	45	40	40	40
10			1934	76	man	########	Ic	right	60	60	60	60	60
11			1946	65	man	2011-10-31	Ic	right	55	55	55	55	65
12							Ic	left	55	55	55	55	65
13			1948	63	man	########	Ic	right	55	50	30	30	30
14							Ic	left	55	45	30	30	30
15			1947	65	man	2012-01-12	Ic	right	55	55	55	55	55
16							Ic	left	55	55	55	55	55
17			1993	18	wom	2011-01-19	Ic	right	55	50	55	60	80
18							Ic	left	60	55	60	65	80
19			1960	53	wom	2013-01-23	Ic	right	95	90	90	95	110
20							Ic	left	95	90	90	95	110
21			1976	37	wom	2013-04-11	Ic	right	65	55	50	50	50
22							Ic	left	65	50	50	50	50
23			1948	65	man	2013-06-20	Ic	right	70	65	65	65	65
								M	61.9565	54.7826	52.3913	55.6522	60.4348
								SD	13.7129	14.9604	17.893	17.6006	21.9976
									2.79913	3.05378	3.65239	3.59272	4.49024
								t		1.73176	2.07866	1.38423	0.287595
								P		0.0971385	0.0483283	0.182719	0.779871

## Sheet: DRS 2nd main
2nd main group			year of birth	age	gender	date	stage		baseline	10 day	month 1	month 3	month6
	Ia stage
1			1955	56	wom	2011-07-19	Ia	right	30	10	0	0	0
2							Ia	left	30	10	0	0	0
3			1950	61	wom	2011-09-06	Ia	right	30	25	25	25	25
4							Ia	left	30	25	25	25	25
5			1941	71	wom	2011-11-03	Ia	right	20	20	20	25	25
6							Ia	left	20	20	20	25	25
7			1953	58	wom	2010-12-06	Ia	left	25	5	5	5	5
8			1949	62	wom	2011-10-24	Ia	right	30	35	35	35	35
9							Ia	left	30	35	35	35	35
10			1958	53	wom	2011-04-18	Ia	right	30	30	30	30	30
11							Ia	left	30	30	30	30	30
12			1952	59	man	2011-10-22	Ia	right	30	25	25	25	25
13							Ia	left	30	25	25	25	25
14			1942	69	wom	2011-09-08	Ia	right	35	35	35	35	35
15							Ia	left	35	35	35	35	35
16			1952	58	wom	########	Ia	right	15	15	15	15	25
17							Ia	left	15	15	15	15	25
18			1954	57	wom	2011-09-20	Ia	right	35	25	15	15	10
19							Ia	left	15	15	15	15	10
20			1983	29	wom	########	Ia	right	25	25	25	25	25
21							Ia	left	25	25	25	25	25
22			1939	73	man	2012-02-24	Ia	right	25	20	20	20	20
23							Ia	left	25	20	20	20	20
24			1961	51	man	2012-02-25	Ia	right	20	10	10	10	10
25							Ia	left	20	10	10	10	10
26			1936	75	wom	2011-08-11	Ia	right	30	25	25	25	25
27							Ia	left	25	25	25	25	25
28			1958	55	wom	2013-05-02	Ia	right	25	20	20	20	20
29			1961	52	man	2013-06-04	Ia	right	35	25	25	30	25
30			1948	65	wom	2013-09-25	Ia	right	25	15	15	15	15
31							Ia	left	25	15	15	15	15
32			1986	27	wom		Ia	left	35	30	30	30	30
33							Ia	left	40	20	20	20	20
								M	27.1212	21.8182	20.9091	21.3636	21.5152
								SD	6.25379	8.08337	9.30848	9.45984	9.55942
									1.08864	1.40713	1.6204	1.64675	1.66408
								t		2.98075	3.18222	2.91661	2.81918
								P		0.00414402	0.00238525	0.00509839	0.00667462
	Ib stage
1			1942	69	man	2011-05-30	Ib	right	55	45	45	45	45
2							Ib	left	55	45	45	45	45
3			1952	59	wom	2011-01-28	Ib	right	35	35	30	30	40
4							Ib	left	35	35	30	30	40
5			1946	65	man	2011-06-22	Ib	right	30	20	15	15	20
6							Ib	left	35	20	15	15	20
7			1959	52	wom	2011-06-15	Ib	left	55	35	35	35	45
8			1953	58	wom	2010-12-06	Ib	right	30	30	20	20	25
9			1942	69	wom	2011-05-10	Ib	right	35	25	25	25	25
10							Ib	left	35	25	25	25	25
11			1960	50	man	########	Ib	right	35	35	35	35	35
12							Ib	left	35	35	35	35	35
13			1949	62	man	2011-10-24	Ib	right	45	45	45	45	45
14							Ib	left	45	45	45	45	45
15			1947	65	wom	########	Ib	right	30	25	25	25	25
16							Ib	left	30	35	35	35	35
17			1934	78	wom	########	Ib	right	35	30	30	30	35
18							Ib	left	35	30	30	30	30
19			1966	46	man	2012-02-23	Ib	right	35	30	30	30	30
20							Ib	left	35	30	30	30	30
21			1962	50	man	2012-02-23	Ib	right	30	20	20	20	20
22							Ib	left	30	20	20	20	20
23			1954	57	man	2011-01-18	Ib	right	50	25	20	15	15
24							Ib	left	50	20	20	15	15
25			1964	47	wom	2011-02-18	Ib	right	30	20	15	10	15
26			1942	70	man	2012-08-27	Ib	right	55	50	50	50	50
27							Ib	left	55	35	35	35	35
28			1946	66	wom	2012-09-13	Ib	right	35	30	30	30	30
29							Ib	left	35	30	30	30	30
30			1961	52	wom	2013-03-01	Ib	right	50	30	30	30	30
31			1956	57	man	2013-09-25	Ib	right	40	30	30	30	30
32							Ib	left	40	30	30	30	30
33			1949	64	wom	2013-09-27	Ib	right	50	30	30	30	30
34							Ib	left	50	35	35	35	35
35			1968	45	man	2013-11-29	Ib	right	40	30	25	25	25
36							Ib	left	40	30	25	25	25
37			1955	59	wom	2014-03-05	Ib	right	40	25	25	25	25
38							Ib	left	40	25	25	25	25
39			1938	75	man	2014-09-03	Ib	right	65	45	45	45	45
40							Ib	left	45	25	25	25	25
41			1962	52	man	2014-11-03	Ib	right	55	30	25	25	30
42							Ib	left	55	30	25	25	30
43			1948	66	man	2014-10-23	Ib	right	50	35	35	35	40
44							Ib	left	40	25	25	25	30
								M	41.5909	30.9091	29.5455	29.2045	30.9091
								SD	9.38658	7.6457	8.5466	9.08251	8.97495
									1.41508	1.15263	1.28845	1.36924	1.35302
								t		5.85271	6.29407	6.29044	5.45593
								P		9.42565e-08	1.28653e-08	1.27879e-08	4.63409e-07
	Ic stage
1			1937	74	wom	2011-09-20	Ic	right	75	55	50	55	55
2							Ic	left	70	50	45	50	50
3			1951	60	man	########	Ic	right	75	50	40	40	40
4							Ic	left	75	50	40	40	40
5			1950	61	man	2011-11-07	Ic	right	85	60	60	60	60
6							Ic	left	85	60	60	60	60
7			1954	57	wom	2011-11-11	Ic	right	80	55	55	55	55
8							Ic	left	80	60	50	50	50
9			1942	70	wom	2012-02-19	Ic	right	75	35	35	35	35
10							Ic	left	55	25	25	25	25
11			1960	52	wom	########	Ic	right	60	60	60	60	60
12							Ic	left	60	60	60	60	60
13			1957	55	wom	2012-02-25	Ic	right	45	35	35	35	35
14							Ic	left	45	35	35	35	35
15			1951	61	man	2012-02-25	Ic	right	45	30	30	30	30
16							Ic	left	70	55	55	55	55
17			1958	54	man	2012-03-02	Ic	right	65	45	45	45	45
18							Ic	left	70	45	45	45	45
19			1958	55	wom	2013-05-02	Ic	left	40	30	30	30	30
20							Ic	left	55	50	50	50	50
21			1956	57	wom	2013-06-21	Ic	right	40	40	40	40	40
22			1956	57	man	2013-07-15	Ic	right	40	40	40	40	40
23							Ic	left	40	40	40	40	40
24			1958	55	wom	2014-05-03	Ic	right	90	50	45	35	30
25							Ic	left	85	40	40	30	25
26			1953	61	wom	2014-11-08	Ic	right	95	85	70	70	70
27							Ic	left	95	85	75	70	70
28							Iс	left	65	55	50	50	50
								M	66.4286	49.2857	46.6071	46.0714	45.7143
								SD	17.6833	14.3833	12.0994	12.3496	12.8174
								z	3.34183	2.71818	2.28657	2.33386	2.42226
								t		3.97958	4.89512	4.99425	5.01877
								P		0.000215551	1.16328e-05	8.12715e-06	7.18469e-06
