# Supplementary material for: Eye hemodynamic data and biochemical parameters of the lacrimal fluid of patients with non-proliferative diabetic retinopathy
Source: Data Brief. 2020 Aug 27;32:106237. doi: 10.1016/j.dib.2020.106237 (PMC7476228; doi:10.1016/j.dib.2020.106237)
Supplement: Supplementary file 2 [file mmc2.xml]

<?xml version="1.0" encoding="utf-8" standalone="no"?>
<data>
  <datasets>
    <author>doctorguzal70@gmail.com</author>
    <type>1</type>
    <dataset>
      <name>: Features of clinical and functional indicators of the eye with diabetic retinopathy</name>
      <caption />
      <description>Data on mean peak systolic velocity (PSV) in the vessels of the eye by stages. A progressive decrease in blood flow velocity was detected in moderate Ib and severe Ic stages of NPDR. Dynamics of the severity of diabetic retinopathy.Assessment of the severity of DR in the study groups baseline. Dynamics of the average value of Retinal photosensitivity deviations, decibel (dB). Bar graph showing the dynamics of the average value of deviation of Retinal photosensitivity from age norm.</description>
      <filetype>
        <name />
      </filetype>
      <filesize />
      <source>0</source>
      <sourcename>Original Data</sourcename>
      <access>
        <type>1</type>
        <name>Data available in data repository</name>
        <reponame>Mendeley Data</reponame>
        <PersistentId>http://dx.doi.org/10.17632/d56n7mmr2t.3</PersistentId>
        <deeplinkurl>https://data.mendeley.com/datasets/d56n7mmr2t/3</deeplinkurl>
      </access>
    </dataset>
  </datasets>
</data>
